# Supplementary material for: A machine learning and network framework to discover new indications for small molecules
Source: PLoS Comput Biol. 2020 Aug 7;16(8):e1008098. doi: 10.1371/journal.pcbi.1008098 (PMC7437923; doi:10.1371/journal.pcbi.1008098)
Supplement: S1 Table — (XLSX) [file pcbi.1008098.s013.xlsx]

## Sheet: Sheet1
Drug Property	Similarity Metric	Source
Drug Molecular Target	Jaccard Index	DrugBank
Protein-Protein Network	Target Distance	In-house PPI Network (Methods)
GO: Biological Process	Jaccard Index	MSigDB
GO: Molecular Function	Jaccard Index	MSigDB
GO: Cellular Component	Jaccard Index	MSigDB
Transcription Factor	Jaccard Index	MSigDB
KEGG Pathways	Jaccard Index	MSigDB
Reactome Pathways	Jaccard Index	MSigDB
Target Essentiality	Jaccard Index	MSigDB
Motif	Jaccard Index	MSigDB
Canonical Pathways	Jaccard Index	MSigDB
microRNA	Jaccard Index	MSigDB
Oncogenic Signature	Jaccard Index	MSigDB
Immunogenic Signature	Jaccard Index	MSigDB
Chemical Perturbation	Jaccard Index	MSigDB
Chemical Structure	Dice Fingerprint Similarity	DrugBank
