# Supplementary material for: A machine learning and network framework to discover new indications for small molecules
Source: PLoS Comput Biol. 2020 Aug 7;16(8):e1008098. doi: 10.1371/journal.pcbi.1008098 (PMC7437923; doi:10.1371/journal.pcbi.1008098)
Supplement: S2 Table — (XLSX) [file pcbi.1008098.s014.xlsx]

## Sheet: Sheet1
	AUC	AUPRC
SVM - RADIAL KERNEL	0.696	0.0557
LOGISTIC REGRESSION - ELASTIC NET	0.662	0.0842
LOGISTIC REGRESSION - LASSO	0.662	0.0836
GRADIENT BOOSTING	0.841	0.189
