# Supplementary material for: A machine learning and network framework to discover new indications for small molecules
Source: PLoS Comput Biol. 2020 Aug 7;16(8):e1008098. doi: 10.1371/journal.pcbi.1008098 (PMC7437923; doi:10.1371/journal.pcbi.1008098)
Supplement: S3 Table — (XLSX) [file pcbi.1008098.s015.xlsx]

## Sheet: Sheet2
Drug	Indication Description	Structured Indications
Demeclocycline	Used primarily to treat Lyme disease, acne, and bronchitis. Also indicated (but rarely used) to treat urinary tract infections, gum disease, malaria, and other bacterial infections such as gonorrhea and chlamydia. One of its other registered uses is the treatment of hyponatremia (low blood sodium concentration) due to the syndrome of inappropriate antidiuretic hormone (SIADH) where fluid restrict…	Actinomycosis; Anthrax; Bartonellosis; Brucellosis; Chlamydia Trachomatic Infection; Chlamydial Infections; Cholera; Clostridium Difficile Infection (CDI); Conjunctivitis caused by chlamydia; Gram-negative infections Bacterial Infections; Infection caused by Campylobacter fetus; Listeria infection; Necrotizing ulcerative gingivostomatitis; Plague; Psittacosis; Relapsing fever caused by Borrelia r…
Alprazolam	Alprazolam is indicated for the management of anxiety disorder, anxiety associated with depression, panic disorder, and panic disorder with agoraphobia. Alprazolam may also be prescribed off label for insomnia, premenstrual syndrome, and depression.	Anxiety; Generalized Anxiety Disorder (GAD); Panic Disorders
Alclofenac	Alclofenac is indicated in rheumatology, in particular for the treatment of rheumatoid arthritis, ankylosing spondylitis and, as an analgesic, in painful arthritic pathologies.	Not Available
Gatifloxacin	For the treatment of bronchitis, sinusitis, community-acquired pneumonia, and skin infections (abscesses, wounds) caused by S. pneumoniae, H. influenzae, S. aureus, M. pneumoniae, C. pneumoniae, L. pneumophila, S. pyogenes	Conjunctivitis, Bacterial
Norfloxacin	For the treatment of urinary tract infection	Cystitis; Gonococcal cervicitis; Infections diarrhea; Pyelitis; Pyelonephritis; Spontaneous Bacterial Peritonitis (SBP); Travelers' Diarrhea; Urethritis gonococcal
Rosoxacin	For the treatment of bacterial infection of respiratory tract, urinary tract, GI, CNS and immuno compromised patients.	Not Available
