# Supplementary material for: A machine learning and network framework to discover new indications for small molecules
Source: PLoS Comput Biol. 2020 Aug 7;16(8):e1008098. doi: 10.1371/journal.pcbi.1008098 (PMC7437923; doi:10.1371/journal.pcbi.1008098)
Supplement: S4 Table — (XLSX) [file pcbi.1008098.s016.xlsx]

## Sheet: Sheet1
TEST	CATNIP	PREDICT
AUROC	0.778	0.771
AUPRC	0.674	0.634
Sensitivity	0.627	0.62
Specificity	0.885	0.745
Precision	0.653	0.628
Recall	0.627	0.62
