# Supplementary material for: A machine learning and network framework to discover new indications for small molecules
Source: PLoS Comput Biol. 2020 Aug 7;16(8):e1008098. doi: 10.1371/journal.pcbi.1008098 (PMC7437923; doi:10.1371/journal.pcbi.1008098)
Supplement: S4 File — (XLSX) [file pcbi.1008098.s021.xlsx]

## Sheet: SupplementalData_DrugClassWilco
Class	Disease	WilcoxConfUpper	WilcoxConfLower	WilcoxLocationShift	WilcoxPValue	PercentDrugsInClassApprovedTreatment	QVal
Monoamine.Oxidase.Inhibitors	Cancer_autonomic_ganglia	-0.0188142	0.0401831	5.3e-05	0.655691	0	0.692409
Monoamine.Oxidase.Inhibitors	Cancer_bone	-0.0517349	1.92e-05	-0.0114903	0.181498	0	0.22047
Monoamine.Oxidase.Inhibitors	Cancer_breast	-0.0415761	1.6e-05	-0.0068886	0.132341	0	0.167257
Monoamine.Oxidase.Inhibitors	Cancer_endometrium	-0.060359	0.0467716	-3.95e-05	0.9078	0	0.916285
Monoamine.Oxidase.Inhibitors	Cancer_haematopoietic_and_lymphoid_tissue	-0.0189708	-5.01e-05	-0.00461445	1.52e-05	0.0416667	3.09e-05
Monoamine.Oxidase.Inhibitors	Cancer_kidney	-0.0527104	1.27e-05	-0.00256581	0.0925918	0	0.119694		Q Value cut-off of 0.1 used in the paper
Monoamine.Oxidase.Inhibitors	Cancer_large_intestine	-6.51e-06	0.0119	7.46e-05	0.178926	0	0.218014
Monoamine.Oxidase.Inhibitors	Cancer_liver	-3.5e-05	3.05e-05	1.47e-05	0.622899	0	0.66372
Monoamine.Oxidase.Inhibitors	Cancer_lung	-0.117038	-0.0483481	-0.080849	2.94e-10	0	8.24e-10
Monoamine.Oxidase.Inhibitors	Cancer_oesophagus	-1.76e-05	0.0566524	4.52e-05	0.161949	0	0.198551		Positive Wilcox Location Shift indicates predicted Drug Class-Disease association
Monoamine.Oxidase.Inhibitors	Cancer_ovary	-0.0151744	0.0488449	0.00432272	0.498383	0	0.547714
Monoamine.Oxidase.Inhibitors	Cancer_pancreas	-0.0772534	9.59e-06	-0.020268	0.121665	0	0.154586
Monoamine.Oxidase.Inhibitors	Cancer_pleura	-0.43975	-0.0875392	-0.223576	0.000778655	0	0.00135438
Monoamine.Oxidase.Inhibitors	Cancer_skin	-8.12e-05	3.89e-05	1.63e-06	0.678921	0	0.715668
Monoamine.Oxidase.Inhibitors	Cancer_soft_tissue	-0.214824	0.652295	0.0666611	0.557146	0	0.601171
Monoamine.Oxidase.Inhibitors	Cancer_stomach	3.17e-05	0.0799823	0.0299506	0.0236673	0	0.0340397
Monoamine.Oxidase.Inhibitors	Cancer_thyroid	-0.0913771	-3.28e-05	-0.0297915	0.0312526	0	0.0441476
Monoamine.Oxidase.Inhibitors	Cancer_upper_aerodigestive_tract	-0.0675333	0.0538522	-6.1e-05	0.925459	0	0.930156
Monoamine.Oxidase.Inhibitors	Cancer_urinary_tract	-0.0274256	5.14e-05	-8.48e-05	0.063096	0	0.0845074
Monoamine.Oxidase.Inhibitors	Diabetes	8.3e-06	0.0171177	2.06e-05	0.000227024	0	0.00041621
Monoamine.Oxidase.Inhibitors	Mental Disorder	0.106816	0.134016	0.120221	1.57e-112	0.75	3.74e-111
Monoamine.Oxidase.Inhibitors	Neurological	0.0805556	0.128964	0.106101	2.76e-31	0.0833333	1.74e-30
Topoisomerase.II.Inhibitors	Cancer_autonomic_ganglia	0.145775	0.357993	0.260067	3.04e-08	0.0714286	7.47e-08
Topoisomerase.II.Inhibitors	Cancer_bone	0.478786	0.605392	0.541125	2.4e-95	0.0714286	4.53e-94
Topoisomerase.II.Inhibitors	Cancer_breast	0.240042	0.344807	0.294047	1.06e-29	0.107143	6.35e-29
Topoisomerase.II.Inhibitors	Cancer_endometrium	-0.139564	-5.4e-05	-0.0646014	0.0491121	0.0357143	0.0666041
Topoisomerase.II.Inhibitors	Cancer_haematopoietic_and_lymphoid_tissue	0.2765	0.324447	0.309021	1.3e-125	0.25	3.42e-124
Topoisomerase.II.Inhibitors	Cancer_kidney	0.50588	0.689047	0.581382	1.27e-47	0	1.25e-46
Topoisomerase.II.Inhibitors	Cancer_large_intestine	0.175011	0.288456	0.230161	1.25e-27	0	7.13e-27
Topoisomerase.II.Inhibitors	Cancer_liver	-9.46e-06	0.14348	4.57e-05	0.073938	0	0.0976289
Topoisomerase.II.Inhibitors	Cancer_lung	0.224498	0.321863	0.271602	7.62e-32	0.0357143	4.89e-31
Topoisomerase.II.Inhibitors	Cancer_oesophagus	0.314058	0.496422	0.41506	1.45e-15	0	5.62e-15
Topoisomerase.II.Inhibitors	Cancer_ovary	-0.0129404	0.109019	0.0390339	0.171131	0.0357143	0.20916
Topoisomerase.II.Inhibitors	Cancer_pancreas	0.180965	0.317098	0.245458	7.71e-14	0	2.64e-13
Topoisomerase.II.Inhibitors	Cancer_pleura	0.31813	0.836428	0.538949	3.85e-09	0	1.02e-08
Topoisomerase.II.Inhibitors	Cancer_skin	0.119732	0.223424	0.171406	9.68e-19	0.0357143	4.28e-18
Topoisomerase.II.Inhibitors	Cancer_soft_tissue	1.33921	2.13432	1.84228	2.15e-11	0	6.43e-11
Topoisomerase.II.Inhibitors	Cancer_stomach	0.805291	1.05811	0.929682	1.77e-65	0.0357143	2.5e-64
Topoisomerase.II.Inhibitors	Cancer_thyroid	0.305323	0.507137	0.393563	1.18e-17	0.0357143	5.01e-17
Topoisomerase.II.Inhibitors	Cancer_upper_aerodigestive_tract	0.10601	0.365433	0.251093	0.000276033	0	0.000500652
Topoisomerase.II.Inhibitors	Cancer_urinary_tract	0.261217	0.367024	0.321642	3.89e-33	0.0714286	2.56e-32
Topoisomerase.II.Inhibitors	Diabetes	-0.0767496	-0.0113247	-0.042719	4.19e-06	0	8.91e-06
Topoisomerase.II.Inhibitors	Mental Disorder	-4.84e-05	0.014302	5.29e-05	0.0812877	0	0.10626
Topoisomerase.II.Inhibitors	Neurological	-0.115436	-0.0567986	-0.08537	3.02e-12	0	9.58e-12
Combined.Inhibitors.of.CYP3A4.and.P.glycoprotein	Cancer_autonomic_ganglia	-0.0235312	0.0326486	5.09e-05	0.90647	0.0283019	0.915719
Combined.Inhibitors.of.CYP3A4.and.P.glycoprotein	Cancer_bone	0.117721	0.181713	0.148383	3.28e-19	0.0660377	1.47e-18
Combined.Inhibitors.of.CYP3A4.and.P.glycoprotein	Cancer_breast	0.192398	0.260251	0.226868	9.8e-46	0.0754717	8.96e-45
Combined.Inhibitors.of.CYP3A4.and.P.glycoprotein	Cancer_endometrium	-0.0790635	0.0237954	-0.0236081	0.347933	0.0188679	0.40287
Combined.Inhibitors.of.CYP3A4.and.P.glycoprotein	Cancer_haematopoietic_and_lymphoid_tissue	9.44e-06	0.0105319	2.14e-05	0.00389904	0.141509	0.00623426
Combined.Inhibitors.of.CYP3A4.and.P.glycoprotein	Cancer_kidney	0.253051	0.355479	0.309355	2.38e-34	0.0188679	1.65e-33
Combined.Inhibitors.of.CYP3A4.and.P.glycoprotein	Cancer_large_intestine	-2.65e-05	0.0062696	2.12e-06	0.607675	0.00943396	0.649207
Combined.Inhibitors.of.CYP3A4.and.P.glycoprotein	Cancer_liver	-6.19e-05	3.37e-05	-8.73e-06	0.141849	0	0.1772
Combined.Inhibitors.of.CYP3A4.and.P.glycoprotein	Cancer_lung	0.0479219	0.118199	0.0833744	3.65e-07	0.0660377	8.36e-07
Combined.Inhibitors.of.CYP3A4.and.P.glycoprotein	Cancer_oesophagus	0.156806	0.326633	0.255242	1.67e-11	0	5.07e-11
Combined.Inhibitors.of.CYP3A4.and.P.glycoprotein	Cancer_ovary	-0.123712	-0.0270607	-0.0769242	0.000903056	0.0283019	0.00155935
Combined.Inhibitors.of.CYP3A4.and.P.glycoprotein	Cancer_pancreas	5.82e-05	0.0898753	0.0423723	0.0436456	0.00943396	0.0599433
Combined.Inhibitors.of.CYP3A4.and.P.glycoprotein	Cancer_pleura	0.0059372	0.187757	0.0839535	0.0397488	0	0.0549728
Combined.Inhibitors.of.CYP3A4.and.P.glycoprotein	Cancer_skin	-0.0521094	-4.17e-05	-0.0233365	1.11e-06	0.0377358	2.49e-06
Combined.Inhibitors.of.CYP3A4.and.P.glycoprotein	Cancer_soft_tissue	NA	NA	NA	NA	NA	NA
Combined.Inhibitors.of.CYP3A4.and.P.glycoprotein	Cancer_stomach	0.175225	0.303287	0.239189	2.54e-17	0.0471698	1.06e-16
Combined.Inhibitors.of.CYP3A4.and.P.glycoprotein	Cancer_thyroid	0.0924485	0.222286	0.159174	1.83e-10	0.00943396	5.21e-10
Combined.Inhibitors.of.CYP3A4.and.P.glycoprotein	Cancer_upper_aerodigestive_tract	0.209559	0.38877	0.298626	2.71e-11	0.0188679	8.01e-11
Combined.Inhibitors.of.CYP3A4.and.P.glycoprotein	Cancer_urinary_tract	-0.0478503	-5.42e-06	-0.0150574	0.00460453	0.0283019	0.0072166
Combined.Inhibitors.of.CYP3A4.and.P.glycoprotein	Diabetes	0.00276983	0.0476502	0.0244432	1.24e-06	0.0283019	2.76e-06
Combined.Inhibitors.of.CYP3A4.and.P.glycoprotein	Mental Disorder	0.161327	0.187966	0.173998	2.47e-212	0.103774	1.17e-210
Combined.Inhibitors.of.CYP3A4.and.P.glycoprotein	Neurological	0.076091	0.121923	0.0995058	4.7e-26	0.0188679	2.56e-25
Platelet.Aggregation.Inhibitors	Cancer_autonomic_ganglia	-0.109341	0.0476155	-0.00418972	0.580378	0	0.623972
Platelet.Aggregation.Inhibitors	Cancer_bone	-0.144358	-0.0209425	-0.0799799	0.00453972	0	0.00713878
Platelet.Aggregation.Inhibitors	Cancer_breast	-0.137151	-0.0361251	-0.087575	0.000255934	0	0.000464908
Platelet.Aggregation.Inhibitors	Cancer_endometrium	-0.245797	-0.0585828	-0.153184	0.00125205	0	0.00213405
Platelet.Aggregation.Inhibitors	Cancer_haematopoietic_and_lymphoid_tissue	-0.0200348	4.65e-05	-7.85e-05	0.195859	0	0.236224
Platelet.Aggregation.Inhibitors	Cancer_kidney	0.0402027	0.215725	0.127826	0.00104508	0	0.0017924
Platelet.Aggregation.Inhibitors	Cancer_large_intestine	-0.0153622	0.0350143	9.65e-06	0.760835	0.0285714	0.788643
Platelet.Aggregation.Inhibitors	Cancer_liver	-0.057017	5.01e-06	-3.6e-05	0.454431	0	0.504075
Platelet.Aggregation.Inhibitors	Cancer_lung	-0.100397	0.0124829	-0.0361833	0.172336	0	0.210201
Platelet.Aggregation.Inhibitors	Cancer_oesophagus	0.0867598	0.386479	0.253202	0.000382663	0	0.000681565
Platelet.Aggregation.Inhibitors	Cancer_ovary	-0.290146	-0.141157	-0.216894	1.55e-08	0	3.89e-08
Platelet.Aggregation.Inhibitors	Cancer_pancreas	-0.194102	-0.0340389	-0.113936	0.00264818	0	0.00434536
Platelet.Aggregation.Inhibitors	Cancer_pleura	-0.24922	0.12177	-0.0377827	0.59766	0	0.640235
Platelet.Aggregation.Inhibitors	Cancer_skin	-0.0514037	2.89e-05	-0.00153148	0.130143	0	0.164654
Platelet.Aggregation.Inhibitors	Cancer_soft_tissue	0.202994	1.13754	0.673949	0.00427724	0	0.00678806
Platelet.Aggregation.Inhibitors	Cancer_stomach	0.0321835	0.213543	0.121949	0.00208274	0	0.00348001
Platelet.Aggregation.Inhibitors	Cancer_thyroid	-6.34e-05	0.144713	0.0427174	0.11843	0	0.151122
Platelet.Aggregation.Inhibitors	Cancer_upper_aerodigestive_tract	-0.0951748	0.192824	0.0435375	0.491478	0	0.541127
Platelet.Aggregation.Inhibitors	Cancer_urinary_tract	-0.153713	-0.0295987	-0.0906998	0.000123511	0	0.000232169
Platelet.Aggregation.Inhibitors	Diabetes	-1.9e-05	0.0509914	0.0132152	0.0749806	0.0285714	0.098755
Platelet.Aggregation.Inhibitors	Mental Disorder	0.105337	0.145372	0.125562	1.92e-46	0.0285714	1.81e-45
Platelet.Aggregation.Inhibitors	Neurological	-0.0257018	0.0119916	-4.23e-06	0.689654	0	0.725053
Adrenergic.beta.Antagonists	Cancer_autonomic_ganglia	-0.248284	5.39e-05	-0.112973	0.0530702	0	0.0717262
Adrenergic.beta.Antagonists	Cancer_bone	-0.282659	-0.150618	-0.21157	2.15e-10	0	6.11e-10
Adrenergic.beta.Antagonists	Cancer_breast	-0.561959	-0.432572	-0.501072	2.66e-56	0	3.13e-55
Adrenergic.beta.Antagonists	Cancer_endometrium	-0.14992	0.116459	-0.0205392	0.754323	0	0.783336
Adrenergic.beta.Antagonists	Cancer_haematopoietic_and_lymphoid_tissue	-0.211887	-0.145863	-0.177534	4.22e-34	0	2.92e-33
Adrenergic.beta.Antagonists	Cancer_kidney	-0.30249	-0.05455	-0.180228	0.00251804	0	0.004149
Adrenergic.beta.Antagonists	Cancer_large_intestine	-0.545454	-0.389539	-0.4627	1.99e-40	0	1.6e-39
Adrenergic.beta.Antagonists	Cancer_liver	-0.195808	-2.3e-05	-0.0597044	0.0314187	0	0.0442244
Adrenergic.beta.Antagonists	Cancer_lung	-0.304226	-0.149372	-0.227842	6.95e-09	0	1.8e-08
Adrenergic.beta.Antagonists	Cancer_oesophagus	-0.018747	0.263311	0.10009	0.161232	0	0.197875
Adrenergic.beta.Antagonists	Cancer_ovary	-0.315225	-0.13232	-0.219182	1.53e-06	0	3.34e-06
Adrenergic.beta.Antagonists	Cancer_pancreas	-0.515231	-0.303601	-0.4069	2.99e-14	0	1.05e-13
Adrenergic.beta.Antagonists	Cancer_pleura	-0.466262	-0.0779263	-0.26184	0.00414355	0	0.00660743
Adrenergic.beta.Antagonists	Cancer_skin	-0.0368883	0.0188484	-1.03e-05	0.745073	0	0.775764
Adrenergic.beta.Antagonists	Cancer_soft_tissue	1.07666	1.70521	1.41264	4.92e-08	0	1.2e-07
Adrenergic.beta.Antagonists	Cancer_stomach	-0.52136	-0.297123	-0.40939	2.59e-14	0	9.2e-14
Adrenergic.beta.Antagonists	Cancer_thyroid	0.116828	0.345873	0.243276	1.33e-05	0	2.7e-05
Adrenergic.beta.Antagonists	Cancer_upper_aerodigestive_tract	-0.451718	-0.164829	-0.306363	4.74e-05	0	9.24e-05
Adrenergic.beta.Antagonists	Cancer_urinary_tract	-0.368343	-0.219219	-0.296135	2.51e-17	0	1.05e-16
Adrenergic.beta.Antagonists	Diabetes	-0.262911	-0.161921	-0.213831	3.07e-20	0	1.46e-19
Adrenergic.beta.Antagonists	Mental Disorder	0.133888	0.19011	0.160952	6.29e-38	0.0740741	4.82e-37
Adrenergic.beta.Antagonists	Neurological	-0.018624	0.0458447	0.00045043	0.555769	0	0.60023
Histamine.H1.Antagonists	Cancer_autonomic_ganglia	-0.194978	-0.0313014	-0.11135	0.0015712	0	0.00265896
Histamine.H1.Antagonists	Cancer_bone	-0.287271	-0.180366	-0.231791	1.6e-19	0	7.33e-19
Histamine.H1.Antagonists	Cancer_breast	-0.136117	-0.0536788	-0.0950096	1.42e-06	0	3.11e-06
Histamine.H1.Antagonists	Cancer_endometrium	-0.284753	-0.146117	-0.223362	3.63e-08	0	8.9e-08
Histamine.H1.Antagonists	Cancer_haematopoietic_and_lymphoid_tissue	-0.115818	-0.0674955	-0.0916778	3.56e-20	0	1.68e-19
Histamine.H1.Antagonists	Cancer_kidney	-0.116751	7.76e-05	-0.0540845	0.0617274	0	0.0828611
Histamine.H1.Antagonists	Cancer_large_intestine	-0.16762	-0.0655092	-0.116216	2.62e-09	0	6.96e-09
Histamine.H1.Antagonists	Cancer_liver	-0.0473356	8.95e-05	-2.99e-05	0.276816	0	0.327222
Histamine.H1.Antagonists	Cancer_lung	-0.204236	-0.106594	-0.156721	2.54e-11	0	7.54e-11
Histamine.H1.Antagonists	Cancer_oesophagus	2.2e-05	0.256188	0.112585	0.0361412	0	0.0501001
Histamine.H1.Antagonists	Cancer_ovary	-0.58021	-0.436144	-0.506947	3.89e-47	0	3.7e-46
Histamine.H1.Antagonists	Cancer_pancreas	-0.343083	-0.190402	-0.261246	3.51e-13	0	1.16e-12
Histamine.H1.Antagonists	Cancer_pleura	-0.0434633	0.293285	0.127715	0.154315	0	0.190568
Histamine.H1.Antagonists	Cancer_skin	-0.168061	-0.104318	-0.139497	1.09e-17	0	4.62e-17
Histamine.H1.Antagonists	Cancer_soft_tissue	0.403823	0.775727	0.617557	2.48e-06	0	5.36e-06
Histamine.H1.Antagonists	Cancer_stomach	-0.0237877	0.102967	0.0230763	0.342229	0	0.397039
Histamine.H1.Antagonists	Cancer_thyroid	0.0143847	0.178267	0.0937392	0.00176835	0	0.00296723
Histamine.H1.Antagonists	Cancer_upper_aerodigestive_tract	0.00754613	0.211572	0.100132	0.0305267	0	0.0432249
Histamine.H1.Antagonists	Cancer_urinary_tract	-0.250758	-0.155555	-0.204198	8.06e-23	0	4.07e-22
Histamine.H1.Antagonists	Diabetes	-0.262095	-0.195947	-0.231544	2.25e-47	0	2.17e-46
Histamine.H1.Antagonists	Mental Disorder	0.283991	0.324344	0.305543	5.35e-229	0.0869565	3.35e-227
Histamine.H1.Antagonists	Neurological	0.0515171	0.121643	0.085018	5.08e-09	0.0217391	1.33e-08
Beta2.Agonists	Cancer_autonomic_ganglia	-0.00501299	0.17811	0.0643543	0.120067	0	0.152883
Beta2.Agonists	Cancer_bone	-0.132491	-0.0120616	-0.071018	0.0161266	0	0.0238585
Beta2.Agonists	Cancer_breast	-0.28715	-0.168355	-0.227935	1.09e-14	0	3.99e-14
Beta2.Agonists	Cancer_endometrium	-0.0593541	0.186935	0.060001	0.325726	0	0.380869
Beta2.Agonists	Cancer_haematopoietic_and_lymphoid_tissue	-0.0673282	-0.00439283	-0.0352054	0.000635127	0	0.00111124
Beta2.Agonists	Cancer_kidney	-5.29e-05	0.196083	0.0842994	0.0788926	0	0.103449
Beta2.Agonists	Cancer_large_intestine	-0.343518	-0.199202	-0.273095	8.06e-17	0	3.29e-16
Beta2.Agonists	Cancer_liver	-0.09078	3.92e-05	-2.33e-05	0.541646	0	0.588186
Beta2.Agonists	Cancer_lung	-0.157508	-0.0207988	-0.0932818	0.0103118	0	0.0156455
Beta2.Agonists	Cancer_oesophagus	0.311292	0.591092	0.461594	7.92e-09	0	2.04e-08
Beta2.Agonists	Cancer_ovary	-0.170632	0.010012	-0.0804451	0.0918175	0	0.118823
Beta2.Agonists	Cancer_pancreas	-0.26548	-0.0803702	-0.172354	8.33e-05	0	0.000158539
Beta2.Agonists	Cancer_pleura	-0.565826	-0.12962	-0.389235	0.00322444	0	0.00522415
Beta2.Agonists	Cancer_skin	-4.14e-05	0.0815474	0.0208264	0.0683442	0	0.0907184
Beta2.Agonists	Cancer_soft_tissue	0.806604	1.77222	1.24677	2.43e-07	0	5.61e-07
Beta2.Agonists	Cancer_stomach	-0.184828	0.0142292	-0.0713493	0.138456	0	0.173436
Beta2.Agonists	Cancer_thyroid	0.0480984	0.278066	0.160965	0.000788019	0	0.00136866
Beta2.Agonists	Cancer_upper_aerodigestive_tract	-0.428402	-0.0916212	-0.263833	0.00235254	0	0.00388169
Beta2.Agonists	Cancer_urinary_tract	-0.180338	-0.0296946	-0.10242	0.000556246	0	0.000977546
Beta2.Agonists	Diabetes	-0.14343	-0.0493728	-0.0952501	1.04e-06	0	2.33e-06
Beta2.Agonists	Mental Disorder	0.0839717	0.138315	0.112224	3.38e-21	0	1.68e-20
Beta2.Agonists	Neurological	-0.0309607	0.0275412	-1.02e-05	0.929697	0.0357143	0.933627
Cytochrome.P.450.CYP2C9.Inhibitors	Cancer_autonomic_ganglia	0.0559268	0.143605	0.0983978	1.02e-08	0.00591716	2.6e-08
Cytochrome.P.450.CYP2C9.Inhibitors	Cancer_bone	0.0689107	0.117972	0.0935822	2.37e-14	0.0118343	8.45e-14
Cytochrome.P.450.CYP2C9.Inhibitors	Cancer_breast	0.143676	0.19018	0.166626	1.21e-48	0.0295858	1.23e-47
Cytochrome.P.450.CYP2C9.Inhibitors	Cancer_endometrium	-0.0211366	0.0655475	0.0198318	0.337258	0.0236686	0.392038
Cytochrome.P.450.CYP2C9.Inhibitors	Cancer_haematopoietic_and_lymphoid_tissue	5.89e-05	0.0117029	5.95e-05	8.99e-05	0.0414201	0.000170665
Cytochrome.P.450.CYP2C9.Inhibitors	Cancer_kidney	0.2167	0.29591	0.256573	2.63e-43	0.00591716	2.25e-42
Cytochrome.P.450.CYP2C9.Inhibitors	Cancer_large_intestine	-0.0207422	-9.69e-07	-4.01e-05	0.0179289	0.0177515	0.026231
Cytochrome.P.450.CYP2C9.Inhibitors	Cancer_liver	-1.21e-05	1.2e-07	-3.22e-06	0.0862729	0	0.11208
Cytochrome.P.450.CYP2C9.Inhibitors	Cancer_lung	0.0365154	0.0894221	0.0629577	1.38e-07	0.0177515	3.26e-07
Cytochrome.P.450.CYP2C9.Inhibitors	Cancer_oesophagus	0.140052	0.287755	0.215064	3.3e-14	0	1.15e-13
Cytochrome.P.450.CYP2C9.Inhibitors	Cancer_ovary	-0.0704422	-2.86e-05	-0.0329372	0.0349602	0.0118343	0.0486901
Cytochrome.P.450.CYP2C9.Inhibitors	Cancer_pancreas	-3.34e-06	0.0644882	0.0285131	0.0691974	0.0177515	0.0917483
Cytochrome.P.450.CYP2C9.Inhibitors	Cancer_pleura	-0.0189535	0.124964	0.0541956	0.136992	0	0.172037
Cytochrome.P.450.CYP2C9.Inhibitors	Cancer_skin	-7.45e-06	6.5e-06	-2.77e-05	0.13249	0.0118343	0.167267
Cytochrome.P.450.CYP2C9.Inhibitors	Cancer_soft_tissue	NA	NA	NA	NA	NA	NA
Cytochrome.P.450.CYP2C9.Inhibitors	Cancer_stomach	0.188719	0.282901	0.235329	2.01e-28	0.035503	1.16e-27
Cytochrome.P.450.CYP2C9.Inhibitors	Cancer_thyroid	0.091223	0.182023	0.137144	4.62e-15	0	1.75e-14
Cytochrome.P.450.CYP2C9.Inhibitors	Cancer_upper_aerodigestive_tract	0.19723	0.339676	0.265611	1.64e-13	0.0177515	5.5e-13
Cytochrome.P.450.CYP2C9.Inhibitors	Cancer_urinary_tract	-2.68e-05	0.0157336	8.05e-05	0.193444	0.00591716	0.233548
Cytochrome.P.450.CYP2C9.Inhibitors	Diabetes	-1.61e-06	0.00435866	7.02e-05	0.127072	0.035503	0.161111
Cytochrome.P.450.CYP2C9.Inhibitors	Mental Disorder	0.113127	0.131234	0.122056	4.9e-203	0.106509	2.16e-201
Cytochrome.P.450.CYP2C9.Inhibitors	Neurological	0.0308361	0.0636281	0.0474557	8.63e-15	0.035503	3.17e-14
Adrenergic.Antagonists	Cancer_autonomic_ganglia	-0.236458	-0.0571033	-0.14178	0.000310556	0	0.000559849
Adrenergic.Antagonists	Cancer_bone	-0.219567	-0.123291	-0.17207	1.08e-11	0	3.32e-11
Adrenergic.Antagonists	Cancer_breast	-0.355298	-0.264071	-0.310127	1.46e-42	0	1.22e-41
Adrenergic.Antagonists	Cancer_endometrium	-5.01e-05	0.190224	0.093036	0.0528044	0	0.0714483
Adrenergic.Antagonists	Cancer_haematopoietic_and_lymphoid_tissue	-0.199962	-0.151189	-0.175781	3.14e-58	0	3.97e-57
Adrenergic.Antagonists	Cancer_kidney	-0.169988	-0.000713187	-0.0865227	0.0248175	0	0.0355647
Adrenergic.Antagonists	Cancer_large_intestine	-0.292216	-0.185346	-0.237822	1.58e-23	0	8.12e-23
Adrenergic.Antagonists	Cancer_liver	-0.160748	-4.54e-05	-0.0537372	0.00623954	0	0.00963924
Adrenergic.Antagonists	Cancer_lung	-0.246286	-0.137123	-0.192918	5.83e-13	0	1.89e-12
Adrenergic.Antagonists	Cancer_oesophagus	-1.29e-05	0.203461	0.0647922	0.133518	0	0.168386
Adrenergic.Antagonists	Cancer_ovary	-0.268122	-0.137139	-0.199924	6.79e-10	0	1.86e-09
Adrenergic.Antagonists	Cancer_pancreas	-0.352962	-0.20317	-0.279023	1.47e-13	0	4.95e-13
Adrenergic.Antagonists	Cancer_pleura	-0.387401	-0.0492415	-0.222847	0.00447087	0	0.00706303
Adrenergic.Antagonists	Cancer_skin	-0.127166	-0.041567	-0.0840329	1.89e-07	0	4.43e-07
Adrenergic.Antagonists	Cancer_soft_tissue	0.754301	1.33696	1.04054	7.96e-08	0	1.9e-07
Adrenergic.Antagonists	Cancer_stomach	-0.337386	-0.189395	-0.262019	3.97e-12	0	1.24e-11
Adrenergic.Antagonists	Cancer_thyroid	0.0798345	0.262768	0.173173	1.28e-05	0	2.61e-05
Adrenergic.Antagonists	Cancer_upper_aerodigestive_tract	-0.228543	0.0113221	-0.113324	0.0813053	0	0.10626
Adrenergic.Antagonists	Cancer_urinary_tract	-0.352701	-0.246357	-0.303049	3.82e-31	0	2.39e-30
Adrenergic.Antagonists	Diabetes	-0.138134	-0.0647377	-0.102723	5.87e-11	0	1.71e-10
Adrenergic.Antagonists	Mental Disorder	0.291681	0.324437	0.314795	2.34e-199	0.106383	9.92e-198
Adrenergic.Antagonists	Neurological	0.107142	0.184759	0.145627	6.99e-18	0.0425532	2.99e-17
Adrenergic.alpha.Antagonists	Cancer_autonomic_ganglia	-0.257779	-0.0349907	-0.139237	0.0047769	0	0.00745723
Adrenergic.alpha.Antagonists	Cancer_bone	-0.142329	-0.00397606	-0.0721286	0.0322736	0	0.0453204
Adrenergic.alpha.Antagonists	Cancer_breast	-0.138679	-0.0137238	-0.0742252	0.00977799	0	0.0148736
Adrenergic.alpha.Antagonists	Cancer_endometrium	0.0721143	0.335266	0.195396	0.00166507	0	0.00280184
Adrenergic.alpha.Antagonists	Cancer_haematopoietic_and_lymphoid_tissue	-0.186308	-0.116629	-0.150792	1.74e-23	0	8.91e-23
Adrenergic.alpha.Antagonists	Cancer_kidney	-0.0596543	0.119459	0.0163363	0.517062	0	0.565105
Adrenergic.alpha.Antagonists	Cancer_large_intestine	-0.0794493	0.00749168	-0.0137088	0.305413	0	0.359238
Adrenergic.alpha.Antagonists	Cancer_liver	-0.22889	-7.84e-05	-0.0734319	0.0313957	0	0.0442244
Adrenergic.alpha.Antagonists	Cancer_lung	-0.187449	-0.0478141	-0.114245	0.000396772	0	0.000705637
Adrenergic.alpha.Antagonists	Cancer_oesophagus	-0.0836106	0.187944	0.0123782	0.577616	0	0.621924
Adrenergic.alpha.Antagonists	Cancer_ovary	-0.248837	-0.0750599	-0.157854	0.00021532	0	0.000397822
Adrenergic.alpha.Antagonists	Cancer_pancreas	-0.221	-0.0265495	-0.116495	0.00944564	0	0.0143864
Adrenergic.alpha.Antagonists	Cancer_pleura	-0.400001	0.0791807	-0.116413	0.274686	0	0.325027
Adrenergic.alpha.Antagonists	Cancer_skin	-0.244532	-0.128286	-0.186047	2.08e-13	0	6.9e-13
Adrenergic.alpha.Antagonists	Cancer_soft_tissue	0.102069	1.05878	0.597094	0.0210838	0	0.030583
Adrenergic.alpha.Antagonists	Cancer_stomach	-0.184129	0.00508981	-0.0750301	0.0977169	0	0.1255
Adrenergic.alpha.Antagonists	Cancer_thyroid	0.00145412	0.250727	0.122683	0.0167561	0	0.0245756
Adrenergic.alpha.Antagonists	Cancer_upper_aerodigestive_tract	0.0561934	0.411174	0.226293	0.0108615	0	0.0163958
Adrenergic.alpha.Antagonists	Cancer_urinary_tract	-0.338076	-0.19891	-0.276415	1.59e-14	0	5.73e-14
Adrenergic.alpha.Antagonists	Diabetes	-0.00873687	0.0499187	0.00500992	0.356438	0	0.411115
Adrenergic.alpha.Antagonists	Mental Disorder	0.438074	0.507736	0.47332	9.53e-214	0.136364	4.72e-212
Adrenergic.alpha.Antagonists	Neurological	0.16258	0.273466	0.217463	1.05e-19	0.0454545	4.89e-19
Cytochrome.P.450.CYP2B6.Inhibitors	Cancer_autonomic_ganglia	-0.0207645	0.0983515	0.0116732	0.41235	0.0444444	0.463455
Cytochrome.P.450.CYP2B6.Inhibitors	Cancer_bone	0.0460446	0.150856	0.0983115	7.11e-05	0.0444444	0.000136729
Cytochrome.P.450.CYP2B6.Inhibitors	Cancer_breast	0.125203	0.225468	0.173513	2.91e-14	0.111111	1.03e-13
Cytochrome.P.450.CYP2B6.Inhibitors	Cancer_endometrium	-0.114626	0.0527945	-0.0261506	0.500696	0.0666667	0.549747
Cytochrome.P.450.CYP2B6.Inhibitors	Cancer_haematopoietic_and_lymphoid_tissue	-2.12e-05	0.0175213	6.87e-05	0.102065	0.0444444	0.130801
Cytochrome.P.450.CYP2B6.Inhibitors	Cancer_kidney	0.0611524	0.208734	0.135729	1.62e-05	0	3.27e-05
Cytochrome.P.450.CYP2B6.Inhibitors	Cancer_large_intestine	-0.0811087	-1.3e-05	-0.0329038	0.0045186	0.0222222	0.00711948
Cytochrome.P.450.CYP2B6.Inhibitors	Cancer_liver	-0.0373825	4.04e-06	-4.22e-05	0.404705	0	0.457024
Cytochrome.P.450.CYP2B6.Inhibitors	Cancer_lung	0.0155978	0.117037	0.0673461	0.0041821	0.0444444	0.00665996
Cytochrome.P.450.CYP2B6.Inhibitors	Cancer_oesophagus	0.014418	0.274127	0.135086	0.00257745	0	0.00423515
Cytochrome.P.450.CYP2B6.Inhibitors	Cancer_ovary	-0.14195	-6.02e-05	-0.0694743	0.0486264	0.0666667	0.0660207
Cytochrome.P.450.CYP2B6.Inhibitors	Cancer_pancreas	-0.000400247	0.127977	0.0566536	0.0678289	0.0222222	0.090135
Cytochrome.P.450.CYP2B6.Inhibitors	Cancer_pleura	-0.113669	0.186906	0.0464954	0.484463	0	0.534393
Cytochrome.P.450.CYP2B6.Inhibitors	Cancer_skin	-7.84e-05	0.0145509	7.95e-05	0.583553	0.0222222	0.626819
Cytochrome.P.450.CYP2B6.Inhibitors	Cancer_soft_tissue	0.333843	1.06054	0.691978	0.000341289	0	0.000611541
Cytochrome.P.450.CYP2B6.Inhibitors	Cancer_stomach	0.133109	0.296785	0.211425	2.8e-08	0.0666667	6.91e-08
Cytochrome.P.450.CYP2B6.Inhibitors	Cancer_thyroid	1.27e-05	0.162311	0.0689136	0.0122093	0.0222222	0.0183603
Cytochrome.P.450.CYP2B6.Inhibitors	Cancer_upper_aerodigestive_tract	0.0924027	0.326979	0.211559	0.000220167	0	0.00040489
Cytochrome.P.450.CYP2B6.Inhibitors	Cancer_urinary_tract	-8.14e-05	0.0473687	1.07e-05	0.334757	0.0666667	0.389893
Cytochrome.P.450.CYP2B6.Inhibitors	Diabetes	-0.0200366	1.49e-05	-3.54e-05	0.346752	0	0.401894
Cytochrome.P.450.CYP2B6.Inhibitors	Mental Disorder	0.237764	0.278738	0.258247	8.42e-174	0.2	3.13e-172
Cytochrome.P.450.CYP2B6.Inhibitors	Neurological	0.101341	0.170662	0.136778	2.65e-19	0.0444444	1.2e-18
Cytochrome.P.450.CYP3A.Inhibitors	Cancer_autonomic_ganglia	-0.120766	-0.0377344	-0.0784107	5.54e-09	0.0200803	1.44e-08
Cytochrome.P.450.CYP3A.Inhibitors	Cancer_bone	0.001582	0.0468113	0.0238345	0.00868991	0.0522088	0.0132865
Cytochrome.P.450.CYP3A.Inhibitors	Cancer_breast	0.107669	0.14964	0.128364	9.48e-41	0.0522088	7.76e-40
Cytochrome.P.450.CYP3A.Inhibitors	Cancer_endometrium	-0.0395378	0.0212662	-0.00485766	0.636626	0.0120482	0.675882
Cytochrome.P.450.CYP3A.Inhibitors	Cancer_haematopoietic_and_lymphoid_tissue	-3.83e-05	3.19e-05	5.27e-05	0.668576	0.108434	0.705389
Cytochrome.P.450.CYP3A.Inhibitors	Cancer_kidney	0.143128	0.214275	0.179163	3.27e-33	0.0160643	2.16e-32
Cytochrome.P.450.CYP3A.Inhibitors	Cancer_large_intestine	-4.68e-05	2.57e-05	-2.53e-05	0.860602	0.00803213	0.878921
Cytochrome.P.450.CYP3A.Inhibitors	Cancer_liver	-6.05e-05	4.36e-05	-9.69e-07	0.171851	0	0.209825
Cytochrome.P.450.CYP3A.Inhibitors	Cancer_lung	0.0179509	0.063749	0.0399231	9.39e-06	0.0481928	1.93e-05
Cytochrome.P.450.CYP3A.Inhibitors	Cancer_oesophagus	0.147005	0.265025	0.204803	4.59e-21	0	2.25e-20
Cytochrome.P.450.CYP3A.Inhibitors	Cancer_ovary	-0.0853799	-0.0249983	-0.0561243	3.82e-05	0.0200803	7.53e-05
Cytochrome.P.450.CYP3A.Inhibitors	Cancer_pancreas	8.7e-05	0.0520984	0.02318	0.0407684	0.0120482	0.0563172
Cytochrome.P.450.CYP3A.Inhibitors	Cancer_pleura	0.0249591	0.146076	0.083768	0.00335724	0	0.00541902
Cytochrome.P.450.CYP3A.Inhibitors	Cancer_skin	-0.0384039	-0.005818	-0.0213783	4.04e-14	0.0200803	1.4e-13
Cytochrome.P.450.CYP3A.Inhibitors	Cancer_soft_tissue	NA	NA	NA	NA	NA	NA
Cytochrome.P.450.CYP3A.Inhibitors	Cancer_stomach	0.0667909	0.146434	0.106578	2.7e-12	0.0281125	8.62e-12
Cytochrome.P.450.CYP3A.Inhibitors	Cancer_thyroid	0.0194097	0.0931364	0.0543595	6.77e-08	0.00803213	1.62e-07
Cytochrome.P.450.CYP3A.Inhibitors	Cancer_upper_aerodigestive_tract	0.187724	0.324337	0.255168	3.04e-14	0.0160643	1.07e-13
Cytochrome.P.450.CYP3A.Inhibitors	Cancer_urinary_tract	-0.0532683	-0.0130607	-0.031479	2.72e-10	0.0200803	7.66e-10
Cytochrome.P.450.CYP3A.Inhibitors	Diabetes	4.58e-05	0.00155386	2.57e-05	0.0109871	0.0240964	0.0165643
Cytochrome.P.450.CYP3A.Inhibitors	Mental Disorder	0.120375	0.136682	0.128283	0	0.116466	0
Cytochrome.P.450.CYP3A.Inhibitors	Neurological	0.0447364	0.0724551	0.0590313	1.68e-29	0.0401606	9.98e-29
Hormone.Antagonists	Cancer_autonomic_ganglia	0.0568467	0.218691	0.138606	7.53e-05	0	0.000144295
Hormone.Antagonists	Cancer_bone	0.158233	0.24838	0.20357	3.37e-19	0	1.51e-18
Hormone.Antagonists	Cancer_breast	0.404505	0.51791	0.460599	3.31e-70	0.148936	4.92e-69
Hormone.Antagonists	Cancer_endometrium	0.235578	0.435907	0.328257	3.62e-12	0.0638298	1.14e-11
Hormone.Antagonists	Cancer_haematopoietic_and_lymphoid_tissue	2.75e-05	0.0218174	0.00164337	0.0365529	0	0.0506117
Hormone.Antagonists	Cancer_kidney	0.164423	0.301834	0.23354	2.29e-13	0	7.57e-13
Hormone.Antagonists	Cancer_large_intestine	-1.84e-05	0.0366361	4.51e-05	0.375124	0	0.429372
Hormone.Antagonists	Cancer_liver	-2.71e-05	0.026476	5.12e-05	0.462832	0	0.512436
Hormone.Antagonists	Cancer_lung	0.142065	0.233069	0.189159	7.79e-17	0	3.19e-16
Hormone.Antagonists	Cancer_oesophagus	0.0255925	0.280624	0.146174	0.00122062	0	0.00208347
Hormone.Antagonists	Cancer_ovary	0.0526564	0.172258	0.114842	0.000127273	0.0425532	0.000238487
Hormone.Antagonists	Cancer_pancreas	0.0346675	0.166644	0.100824	0.00149056	0.0212766	0.00252969
Hormone.Antagonists	Cancer_pleura	-0.163229	0.115866	-0.0164876	0.850352	0	0.870127
Hormone.Antagonists	Cancer_skin	-0.030803	7.01e-06	-5.62e-05	0.154178	0	0.190568
Hormone.Antagonists	Cancer_soft_tissue	0.488074	1.08868	0.781826	2.29e-06	0	4.97e-06
Hormone.Antagonists	Cancer_stomach	0.247682	0.391359	0.320543	7.88e-20	0	3.68e-19
Hormone.Antagonists	Cancer_thyroid	0.0660238	0.22834	0.14445	6.55e-06	0	1.37e-05
Hormone.Antagonists	Cancer_upper_aerodigestive_tract	-0.0659728	0.146692	0.0316058	0.496729	0	0.546402
Hormone.Antagonists	Cancer_urinary_tract	-1.65e-05	0.0480813	0.00388225	0.253592	0	0.301569
Hormone.Antagonists	Diabetes	1.16e-05	0.0536346	0.0211813	0.00361941	0.0425532	0.00581062
Hormone.Antagonists	Mental Disorder	0.0285315	0.0602759	0.044084	4.45e-14	0.0425532	1.54e-13
Hormone.Antagonists	Neurological	-0.00161839	0.0265634	6.19e-05	0.386511	0.0212766	0.439823
P.glycoprotein.ABCB1.Inhibitors	Cancer_autonomic_ganglia	-0.0522194	1.7e-06	-0.0113067	0.0568128	0.0146341	0.0765234
P.glycoprotein.ABCB1.Inhibitors	Cancer_bone	0.0391492	0.0893494	0.0653613	1.06e-07	0.0439024	2.52e-07
P.glycoprotein.ABCB1.Inhibitors	Cancer_breast	0.124703	0.172367	0.148604	1.87e-40	0.0487805	1.51e-39
P.glycoprotein.ABCB1.Inhibitors	Cancer_endometrium	-0.137231	-0.0575996	-0.0952634	8.42e-07	0.0146341	1.9e-06
P.glycoprotein.ABCB1.Inhibitors	Cancer_haematopoietic_and_lymphoid_tissue	-0.0121578	-3.71e-05	-0.0012837	2.4e-07	0.0878049	5.56e-07
P.glycoprotein.ABCB1.Inhibitors	Cancer_kidney	0.174902	0.256508	0.215398	8.51e-36	0.0146341	6.12e-35
P.glycoprotein.ABCB1.Inhibitors	Cancer_large_intestine	-9.48e-05	4.66e-06	-1.18e-05	0.699723	0.00487805	0.73369
P.glycoprotein.ABCB1.Inhibitors	Cancer_liver	-2.34e-05	-5.68e-05	-7.35e-06	0.0195911	0	0.0285223
P.glycoprotein.ABCB1.Inhibitors	Cancer_lung	0.0252931	0.0815726	0.0546031	7.48e-06	0.0536585	1.56e-05
P.glycoprotein.ABCB1.Inhibitors	Cancer_oesophagus	0.146086	0.286171	0.21553	2.45e-17	0	1.02e-16
P.glycoprotein.ABCB1.Inhibitors	Cancer_ovary	-0.127203	-0.0626667	-0.0932585	2.24e-09	0.0146341	5.98e-09
P.glycoprotein.ABCB1.Inhibitors	Cancer_pancreas	-0.00787982	0.051265	0.0169959	0.22299	0.0097561	0.26678
P.glycoprotein.ABCB1.Inhibitors	Cancer_pleura	0.413323	0.767901	0.583323	7.77e-12	0.00487805	2.41e-11
P.glycoprotein.ABCB1.Inhibitors	Cancer_skin	-0.0383803	-0.00100617	-0.019684	1.49e-10	0.0195122	4.25e-10
P.glycoprotein.ABCB1.Inhibitors	Cancer_soft_tissue	NA	NA	NA	NA	NA	NA
P.glycoprotein.ABCB1.Inhibitors	Cancer_stomach	0.0494062	0.135496	0.0912753	2.5e-08	0.0292683	6.19e-08
P.glycoprotein.ABCB1.Inhibitors	Cancer_thyroid	0.0217865	0.109865	0.065592	2.03e-07	0.0097561	4.75e-07
P.glycoprotein.ABCB1.Inhibitors	Cancer_upper_aerodigestive_tract	0.167769	0.297456	0.235231	2.63e-14	0.0097561	9.29e-14
P.glycoprotein.ABCB1.Inhibitors	Cancer_urinary_tract	-0.0541587	-0.0066311	-0.0286667	2.29e-07	0.0195122	5.3e-07
P.glycoprotein.ABCB1.Inhibitors	Diabetes	0.00936828	0.0388723	0.0234939	1.25e-11	0.0243902	3.82e-11
P.glycoprotein.ABCB1.Inhibitors	Mental Disorder	0.152411	0.170308	0.161392	0	0.180488	0
P.glycoprotein.ABCB1.Inhibitors	Neurological	0.107084	0.139058	0.122466	4.93e-71	0.0341463	7.41e-70
Protease.Inhibitors	Cancer_autonomic_ganglia	-0.0390401	0.0366093	-5.07e-05	0.958826	0	0.962066
Protease.Inhibitors	Cancer_bone	-0.0647014	3.63e-05	-0.024601	0.0858833	0	0.111752
Protease.Inhibitors	Cancer_breast	0.0263896	0.0899337	0.05585	2.99e-05	0	5.93e-05
Protease.Inhibitors	Cancer_endometrium	-0.171301	-0.0401907	-0.106122	0.000555529	0	0.000977546
Protease.Inhibitors	Cancer_haematopoietic_and_lymphoid_tissue	-0.0409724	-0.00659857	-0.0229552	5.33e-09	0.0185185	1.39e-08
Protease.Inhibitors	Cancer_kidney	0.11072	0.221626	0.16393	6.87e-12	0	2.14e-11
Protease.Inhibitors	Cancer_large_intestine	-0.0247826	5.35e-05	-5.3e-05	0.136932	0	0.172037
Protease.Inhibitors	Cancer_liver	-2.08e-06	4.57e-05	1.21e-05	0.827671	0	0.849847
Protease.Inhibitors	Cancer_lung	-0.115645	-0.042843	-0.0786246	1.07e-06	0	2.41e-06
Protease.Inhibitors	Cancer_oesophagus	-0.0712533	3.26e-05	-1.88e-06	0.416866	0	0.467645
Protease.Inhibitors	Cancer_ovary	-0.125315	-0.0154304	-0.0678991	0.00321098	0	0.00521126
Protease.Inhibitors	Cancer_pancreas	-0.0199583	0.0773823	0.0194595	0.334724	0	0.389893
Protease.Inhibitors	Cancer_pleura	-0.0614694	0.132355	0.0268697	0.418355	0	0.468431
Protease.Inhibitors	Cancer_skin	-0.0784822	-0.0127977	-0.0447407	8.2e-08	0	1.95e-07
Protease.Inhibitors	Cancer_soft_tissue	0.669428	1.18625	0.955277	2.29e-11	0	6.84e-11
Protease.Inhibitors	Cancer_stomach	0.13931	0.267405	0.198861	3.53e-13	0	1.16e-12
Protease.Inhibitors	Cancer_thyroid	0.0314649	0.169928	0.100775	5.72e-05	0	0.000111022
Protease.Inhibitors	Cancer_upper_aerodigestive_tract	0.116558	0.334403	0.219206	2.82e-05	0.0185185	5.59e-05
Protease.Inhibitors	Cancer_urinary_tract	-0.0469852	-3.51e-05	-0.00905583	0.0359293	0	0.0498644
Protease.Inhibitors	Diabetes	0.0393037	0.0913117	0.0644108	1.87e-14	0.0925926	6.74e-14
Protease.Inhibitors	Mental Disorder	0.0715739	0.0991579	0.0844914	1.02e-56	0	1.21e-55
Protease.Inhibitors	Neurological	0.00859746	0.0566029	0.0315235	4.21e-05	0	8.25e-05
Dopamine.Antagonists	Cancer_autonomic_ganglia	-0.391934	-0.167376	-0.277562	6.84e-08	0	1.64e-07
Dopamine.Antagonists	Cancer_bone	-0.0666331	0.0558221	-0.0039771	0.869464	0	0.885869
Dopamine.Antagonists	Cancer_breast	-0.199277	-0.0941504	-0.146254	2.58e-08	0	6.38e-08
Dopamine.Antagonists	Cancer_endometrium	-0.00400381	0.208548	0.107037	0.0621194	0	0.0832933
Dopamine.Antagonists	Cancer_haematopoietic_and_lymphoid_tissue	-0.170942	-0.114153	-0.142534	1.55e-28	0	9e-28
Dopamine.Antagonists	Cancer_kidney	-0.123415	0.0438774	-0.029062	0.401545	0	0.45432
Dopamine.Antagonists	Cancer_large_intestine	-0.228016	-0.105048	-0.165921	1.74e-10	0	4.96e-10
Dopamine.Antagonists	Cancer_liver	-0.179859	-2.5e-05	-0.0556816	0.0164722	0	0.0242791
Dopamine.Antagonists	Cancer_lung	-0.13998	-0.0123203	-0.0752817	0.0180202	0	0.026332
Dopamine.Antagonists	Cancer_oesophagus	-0.0375254	0.208787	0.0499341	0.29482	0	0.347122
Dopamine.Antagonists	Cancer_ovary	-0.263767	-0.103762	-0.182916	4.63e-06	0	9.77e-06
Dopamine.Antagonists	Cancer_pancreas	-0.223569	-0.0423758	-0.128793	0.00187642	0	0.0031397
Dopamine.Antagonists	Cancer_pleura	-0.300079	0.0747113	-0.0685935	0.322524	0	0.377496
Dopamine.Antagonists	Cancer_skin	-0.226827	-0.119331	-0.17246	6.22e-14	0	2.14e-13
Dopamine.Antagonists	Cancer_soft_tissue	0.770663	1.54209	1.17939	1.39e-06	0	3.06e-06
Dopamine.Antagonists	Cancer_stomach	0.0975571	0.304595	0.197394	6.69e-05	0	0.000128945
Dopamine.Antagonists	Cancer_thyroid	0.0333709	0.256844	0.148809	0.00134462	0	0.00228527
Dopamine.Antagonists	Cancer_upper_aerodigestive_tract	-0.273544	0.0410477	-0.117826	0.142802	0	0.178202
Dopamine.Antagonists	Cancer_urinary_tract	-0.291108	-0.160467	-0.224751	3.04e-15	0	1.17e-14
Dopamine.Antagonists	Diabetes	0.00480939	0.086811	0.0439198	0.00322772	0.0588235	0.00522415
Dopamine.Antagonists	Mental Disorder	0.842319	0.923267	0.881899	0	0.794118	0
Dopamine.Antagonists	Neurological	0.826244	0.955264	0.890902	4.47e-211	0.0294118	2.04e-209
Cytochrome.P.450.CYP2D6.Inhibitors	Cancer_autonomic_ganglia	-0.0208132	0.00759043	-3.88e-05	0.694132	0.00448431	0.728471
Cytochrome.P.450.CYP2D6.Inhibitors	Cancer_bone	-0.063282	-0.0165855	-0.0403723	0.000184603	0.0224215	0.000343205
Cytochrome.P.450.CYP2D6.Inhibitors	Cancer_breast	0.00563242	0.0428177	0.0237854	0.000941685	0.0134529	0.00162369
Cytochrome.P.450.CYP2D6.Inhibitors	Cancer_endometrium	-0.0520791	0.0174704	-0.0145766	0.357689	0.00896861	0.412157
Cytochrome.P.450.CYP2D6.Inhibitors	Cancer_haematopoietic_and_lymphoid_tissue	-0.0254894	-0.00629278	-0.0157908	6.55e-15	0.0403587	2.44e-14
Cytochrome.P.450.CYP2D6.Inhibitors	Cancer_kidney	0.0865086	0.156646	0.120812	9.66e-17	0.00896861	3.93e-16
Cytochrome.P.450.CYP2D6.Inhibitors	Cancer_large_intestine	-0.0287951	-2.37e-05	-0.0111034	0.00015	0	0.000279748
Cytochrome.P.450.CYP2D6.Inhibitors	Cancer_liver	-6.2e-05	-5.53e-05	-2.84e-05	0.00852083	0	0.0130448
Cytochrome.P.450.CYP2D6.Inhibitors	Cancer_lung	-0.0211398	0.0124808	-3.31e-05	0.788125	0.0179372	0.81346
Cytochrome.P.450.CYP2D6.Inhibitors	Cancer_oesophagus	0.0784943	0.201232	0.139228	1.26e-10	0	3.64e-10
Cytochrome.P.450.CYP2D6.Inhibitors	Cancer_ovary	-0.144243	-0.0845607	-0.116007	4.31e-15	0.00448431	1.64e-14
Cytochrome.P.450.CYP2D6.Inhibitors	Cancer_pancreas	-0.0583796	-5.3e-05	-0.028078	0.0352906	0	0.0490928
Cytochrome.P.450.CYP2D6.Inhibitors	Cancer_pleura	-0.0964622	0.0297121	-0.0330453	0.358856	0	0.413101
Cytochrome.P.450.CYP2D6.Inhibitors	Cancer_skin	-0.0526485	-0.0151619	-0.0324135	7.51e-15	0.0224215	2.77e-14
Cytochrome.P.450.CYP2D6.Inhibitors	Cancer_soft_tissue	NA	NA	NA	NA	NA	NA
Cytochrome.P.450.CYP2D6.Inhibitors	Cancer_stomach	0.0690096	0.139794	0.104262	8.87e-12	0.0134529	2.74e-11
Cytochrome.P.450.CYP2D6.Inhibitors	Cancer_thyroid	0.00263637	0.0793383	0.0389969	3.84e-05	0.00896861	7.55e-05
Cytochrome.P.450.CYP2D6.Inhibitors	Cancer_upper_aerodigestive_tract	0.106004	0.240879	0.17101	2.19e-08	0.0134529	5.46e-08
Cytochrome.P.450.CYP2D6.Inhibitors	Cancer_urinary_tract	-0.0952431	-0.052445	-0.0725012	2.19e-20	0.00896861	1.05e-19
Cytochrome.P.450.CYP2D6.Inhibitors	Diabetes	-0.020055	-2.39e-05	-0.00649405	1.95e-05	0.0179372	3.92e-05
Cytochrome.P.450.CYP2D6.Inhibitors	Mental Disorder	0.156676	0.1744	0.165542	0	0.251121	0
Cytochrome.P.450.CYP2D6.Inhibitors	Neurological	0.170857	0.20537	0.1889	6.16e-142	0.0493274	1.88e-140
Adrenergic.Agonists	Cancer_autonomic_ganglia	-0.148752	-4.52e-05	-0.0630345	0.0425452	0	0.0586354
Adrenergic.Agonists	Cancer_bone	-0.195015	-0.096751	-0.146172	1.3e-10	0	3.74e-10
Adrenergic.Agonists	Cancer_breast	-0.242337	-0.159631	-0.200513	5.99e-22	0	2.99e-21
Adrenergic.Agonists	Cancer_endometrium	0.00320206	0.18441	0.0923075	0.0293096	0	0.0417504
Adrenergic.Agonists	Cancer_haematopoietic_and_lymphoid_tissue	-0.158079	-0.111751	-0.134925	9.36e-41	0	7.72e-40
Adrenergic.Agonists	Cancer_kidney	-0.0497199	0.0654852	4.37e-05	0.80169	0	0.826026
Adrenergic.Agonists	Cancer_large_intestine	-0.214999	-0.117177	-0.167211	1.35e-14	0	4.91e-14
Adrenergic.Agonists	Cancer_liver	-0.0897951	3.01e-05	-3.62e-05	0.0958399	0	0.12349
Adrenergic.Agonists	Cancer_lung	-0.148094	-0.0518361	-0.100256	1.58e-05	0	3.2e-05
Adrenergic.Agonists	Cancer_oesophagus	0.0573086	0.321748	0.190422	0.000674141	0	0.00117603
Adrenergic.Agonists	Cancer_ovary	-0.246791	-0.119319	-0.18153	4.64e-09	0	1.22e-08
Adrenergic.Agonists	Cancer_pancreas	-0.26754	-0.131129	-0.199977	2.49e-09	0	6.64e-09
Adrenergic.Agonists	Cancer_pleura	-0.527262	-0.144744	-0.339313	0.000216562	0	0.000399496
Adrenergic.Agonists	Cancer_skin	-0.119204	-0.0434379	-0.0821794	8.89e-09	0	2.28e-08
Adrenergic.Agonists	Cancer_soft_tissue	0.608499	1.1669	0.873278	1.67e-08	0	4.19e-08
Adrenergic.Agonists	Cancer_stomach	-0.11975	0.00448492	-0.0365111	0.168625	0	0.206522
Adrenergic.Agonists	Cancer_thyroid	0.113312	0.293413	0.208488	9.88e-08	0	2.34e-07
Adrenergic.Agonists	Cancer_upper_aerodigestive_tract	-0.415656	-0.169391	-0.296067	3.66e-06	0	7.82e-06
Adrenergic.Agonists	Cancer_urinary_tract	-0.296261	-0.188902	-0.241365	3.62e-23	0	1.85e-22
Adrenergic.Agonists	Diabetes	-0.117489	-0.0519207	-0.0839774	4.03e-10	0	1.13e-09
Adrenergic.Agonists	Mental Disorder	0.236193	0.279322	0.257149	1.13e-159	0.104167	3.73e-158
Adrenergic.Agonists	Neurological	0.038186	0.107405	0.072413	5.27e-08	0.0208333	1.27e-07
Nucleic.Acid.Synthesis.Inhibitors	Cancer_autonomic_ganglia	0.00530731	0.124916	0.0614033	0.00341759	0	0.00550895
Nucleic.Acid.Synthesis.Inhibitors	Cancer_bone	0.076241	0.143653	0.110874	3.52e-12	0.0740741	1.11e-11
Nucleic.Acid.Synthesis.Inhibitors	Cancer_breast	0.0905329	0.157837	0.12515	3.95e-20	0.0740741	1.86e-19
Nucleic.Acid.Synthesis.Inhibitors	Cancer_endometrium	-0.0361653	0.0415647	0.0010716	0.731418	0	0.763554
Nucleic.Acid.Synthesis.Inhibitors	Cancer_haematopoietic_and_lymphoid_tissue	0.025714	0.0606097	0.0425058	2.33e-19	0.0740741	1.06e-18
Nucleic.Acid.Synthesis.Inhibitors	Cancer_kidney	0.0581586	0.153112	0.107441	1.19e-09	0	3.22e-09
Nucleic.Acid.Synthesis.Inhibitors	Cancer_large_intestine	3.17e-05	0.0592895	0.0228373	2.38e-05	0	4.74e-05
Nucleic.Acid.Synthesis.Inhibitors	Cancer_liver	-6.57e-05	0.0615886	3.21e-05	0.0659055	0	0.0877755
Nucleic.Acid.Synthesis.Inhibitors	Cancer_lung	0.0182305	0.0922986	0.0538202	6.33e-06	0.111111	1.33e-05
Nucleic.Acid.Synthesis.Inhibitors	Cancer_oesophagus	-2.32e-05	0.0792194	1.74e-05	0.0545543	0	0.0736085
Nucleic.Acid.Synthesis.Inhibitors	Cancer_ovary	-0.0291003	0.0398109	3.07e-05	0.852083	0	0.871148
Nucleic.Acid.Synthesis.Inhibitors	Cancer_pancreas	0.111268	0.218559	0.165662	1.87e-11	0.037037	5.63e-11
Nucleic.Acid.Synthesis.Inhibitors	Cancer_pleura	NA	NA	NA	NA	NA	NA
Nucleic.Acid.Synthesis.Inhibitors	Cancer_skin	1.32e-05	0.0563891	0.0231257	1.13e-06	0.037037	2.52e-06
Nucleic.Acid.Synthesis.Inhibitors	Cancer_soft_tissue	0.0164176	0.624824	0.271685	0.0323614	0	0.04539
Nucleic.Acid.Synthesis.Inhibitors	Cancer_stomach	0.137288	0.246296	0.18725	1.55e-16	0	6.26e-16
Nucleic.Acid.Synthesis.Inhibitors	Cancer_thyroid	0.0338044	0.146256	0.0844766	8.28e-06	0	1.71e-05
Nucleic.Acid.Synthesis.Inhibitors	Cancer_upper_aerodigestive_tract	-0.0697527	0.0523976	-1.85e-05	0.92385	0	0.929326
Nucleic.Acid.Synthesis.Inhibitors	Cancer_urinary_tract	9.48e-06	0.0764695	0.0285458	0.000136854	0.111111	0.000256036
Nucleic.Acid.Synthesis.Inhibitors	Diabetes	-3.96e-05	1.18e-07	5.66e-05	0.309643	0	0.363135
Nucleic.Acid.Synthesis.Inhibitors	Mental Disorder	-4.55e-06	3.25e-05	9.91e-07	0.506021	0	0.554057
Nucleic.Acid.Synthesis.Inhibitors	Neurological	-0.00235515	0.00843561	5.27e-05	0.764507	0	0.791145
Adrenergic.alpha.Agonists	Cancer_autonomic_ganglia	-0.263618	-0.0337334	-0.143056	0.00222625	0	0.00369383
Adrenergic.alpha.Agonists	Cancer_bone	-0.205408	-0.0730591	-0.137083	4.36e-06	0	9.24e-06
Adrenergic.alpha.Agonists	Cancer_breast	-0.149215	-0.0289183	-0.0903182	0.000567074	0	0.000995102
Adrenergic.alpha.Agonists	Cancer_endometrium	0.0387292	0.309715	0.162192	0.00451541	0	0.00711948
Adrenergic.alpha.Agonists	Cancer_haematopoietic_and_lymphoid_tissue	-0.210701	-0.146998	-0.181002	5.6e-39	0	4.37e-38
Adrenergic.alpha.Agonists	Cancer_kidney	-0.109384	0.0207579	-0.0185365	0.385363	0	0.438937
Adrenergic.alpha.Agonists	Cancer_large_intestine	-0.0918356	3.96e-05	-0.02465	0.0694152	0	0.0919346
Adrenergic.alpha.Agonists	Cancer_liver	-0.191592	4.6e-05	-0.0264976	0.0484913	0	0.0659127
Adrenergic.alpha.Agonists	Cancer_lung	-0.1258	-0.00469563	-0.0671849	0.0153085	0	0.0227258
Adrenergic.alpha.Agonists	Cancer_oesophagus	-0.100278	0.134011	1.1e-05	0.873373	0	0.88909
Adrenergic.alpha.Agonists	Cancer_ovary	-0.310016	-0.134932	-0.220913	3.71e-08	0	9.09e-08
Adrenergic.alpha.Agonists	Cancer_pancreas	-0.227471	-0.0322651	-0.130305	0.00378825	0	0.00607166
Adrenergic.alpha.Agonists	Cancer_pleura	-0.69033	-0.0571622	-0.400208	0.0116204	0	0.0174968
Adrenergic.alpha.Agonists	Cancer_skin	-0.219142	-0.115959	-0.16828	1.08e-15	0	4.24e-15
Adrenergic.alpha.Agonists	Cancer_soft_tissue	0.0921407	0.780959	0.47709	0.0166761	0	0.0245189
Adrenergic.alpha.Agonists	Cancer_stomach	-0.00110087	0.178022	0.0613786	0.135566	0	0.170787
Adrenergic.alpha.Agonists	Cancer_thyroid	0.0167552	0.271605	0.14595	0.00290711	0	0.00474402
Adrenergic.alpha.Agonists	Cancer_upper_aerodigestive_tract	-0.367671	-0.0194379	-0.189356	0.0227482	0	0.0328099
Adrenergic.alpha.Agonists	Cancer_urinary_tract	-0.336263	-0.207398	-0.273541	5.77e-17	0	2.37e-16
Adrenergic.alpha.Agonists	Diabetes	-0.0732325	-3.57e-05	-0.0280298	0.0155453	0	0.0230272
Adrenergic.alpha.Agonists	Mental Disorder	0.418943	0.4863	0.453568	1.18e-227	0.208333	7.01e-226
Adrenergic.alpha.Agonists	Neurological	0.121434	0.22162	0.168816	2.58e-16	0	1.04e-15
Protein.Synthesis.Inhibitors	Cancer_autonomic_ganglia	-0.0450068	0.0331626	-7.37e-05	0.861165	0	0.878921
Protein.Synthesis.Inhibitors	Cancer_bone	0.0285309	0.09908	0.0661079	9.28e-06	0.0454545	1.91e-05
Protein.Synthesis.Inhibitors	Cancer_breast	0.0383621	0.103356	0.0704001	9.16e-09	0	2.35e-08
Protein.Synthesis.Inhibitors	Cancer_endometrium	-0.0169565	0.0740805	0.0116812	0.377152	0	0.431238
Protein.Synthesis.Inhibitors	Cancer_haematopoietic_and_lymphoid_tissue	4.38e-05	0.0085327	1.17e-05	0.00835684	0	0.0128268
Protein.Synthesis.Inhibitors	Cancer_kidney	0.00099102	0.103422	0.0507505	0.000631089	0	0.0011058
Protein.Synthesis.Inhibitors	Cancer_large_intestine	-5.68e-06	0.0227448	1.03e-05	0.111563	0	0.142667
Protein.Synthesis.Inhibitors	Cancer_liver	-2.63e-07	0.0309006	1.46e-05	0.47517	0	0.524631
Protein.Synthesis.Inhibitors	Cancer_lung	-7.88e-05	0.0427812	0.00980705	0.0545868	0	0.0736085
Protein.Synthesis.Inhibitors	Cancer_oesophagus	-1.64e-05	0.0868855	4.4e-05	0.1213	0	0.154287
Protein.Synthesis.Inhibitors	Cancer_ovary	-0.102387	-6.32e-05	-0.0419783	0.0204167	0	0.0296879
Protein.Synthesis.Inhibitors	Cancer_pancreas	-0.0120979	0.0572801	0.00493605	0.4034	0	0.455984
Protein.Synthesis.Inhibitors	Cancer_pleura	-0.0284739	0.243039	0.112905	0.151604	0	0.188002
Protein.Synthesis.Inhibitors	Cancer_skin	-0.0153864	6.65e-05	-6.02e-05	0.0667162	0	0.0887557
Protein.Synthesis.Inhibitors	Cancer_soft_tissue	0.00312051	0.389798	0.202058	0.0438232	0	0.0601178
Protein.Synthesis.Inhibitors	Cancer_stomach	0.0500997	0.157757	0.102974	1.98e-06	0	4.32e-06
Protein.Synthesis.Inhibitors	Cancer_thyroid	7e-05	0.0861684	0.028309	0.0331754	0	0.0464221
Protein.Synthesis.Inhibitors	Cancer_upper_aerodigestive_tract	0.0082446	0.166268	0.0855462	0.010218	0	0.0155231
Protein.Synthesis.Inhibitors	Cancer_urinary_tract	-2.28e-05	0.0137399	4.21e-06	0.554962	0	0.599905
Protein.Synthesis.Inhibitors	Diabetes	4.35e-05	0.0361033	0.01462	8.91e-06	0	1.83e-05
Protein.Synthesis.Inhibitors	Mental Disorder	3.91e-05	0.0111928	1.7e-05	0.00265678	0	0.00435345
Protein.Synthesis.Inhibitors	Neurological	-2.74e-05	0.0151505	3.38e-05	0.389001	0	0.442233
Serotonin.Receptor.Agonists	Cancer_autonomic_ganglia	-0.430699	-0.150401	-0.278632	3.17e-06	0	6.79e-06
Serotonin.Receptor.Agonists	Cancer_bone	-0.328038	-0.162415	-0.242083	4.87e-10	0	1.35e-09
Serotonin.Receptor.Agonists	Cancer_breast	-0.421251	-0.278035	-0.350892	3.17e-24	0	1.67e-23
Serotonin.Receptor.Agonists	Cancer_endometrium	-0.20315	0.0708701	-0.0724622	0.29228	0	0.344473
Serotonin.Receptor.Agonists	Cancer_haematopoietic_and_lymphoid_tissue	-0.322855	-0.239105	-0.279291	1.96e-53	0	2.2e-52
Serotonin.Receptor.Agonists	Cancer_kidney	-0.249739	-0.0294059	-0.138637	0.00794027	0	0.0122032
Serotonin.Receptor.Agonists	Cancer_large_intestine	-0.32429	-0.155839	-0.236932	1.21e-09	0	3.28e-09
Serotonin.Receptor.Agonists	Cancer_liver	-0.239703	4.13e-05	-0.0673218	0.0575996	0	0.0774952
Serotonin.Receptor.Agonists	Cancer_lung	-0.217432	-0.0730975	-0.144171	0.000126758	0	0.000237896
Serotonin.Receptor.Agonists	Cancer_oesophagus	-0.248251	0.151273	-0.0218466	0.639122	0	0.677322
Serotonin.Receptor.Agonists	Cancer_ovary	-0.443989	-0.226625	-0.335609	4.28e-10	0	1.19e-09
Serotonin.Receptor.Agonists	Cancer_pancreas	-0.428298	-0.205069	-0.323053	1.09e-08	0	2.76e-08
Serotonin.Receptor.Agonists	Cancer_pleura	-0.471718	-0.00398543	-0.198315	0.0460291	0	0.0629259
Serotonin.Receptor.Agonists	Cancer_skin	-0.390428	-0.248969	-0.323713	3.46e-24	0	1.81e-23
Serotonin.Receptor.Agonists	Cancer_soft_tissue	-0.393635	0.55779	0.181726	0.535802	0	0.582906
Serotonin.Receptor.Agonists	Cancer_stomach	-0.283551	-0.0470366	-0.162467	0.00266421	0	0.00435962
Serotonin.Receptor.Agonists	Cancer_thyroid	-0.0495018	0.188941	0.0353007	0.392611	0	0.445485
Serotonin.Receptor.Agonists	Cancer_upper_aerodigestive_tract	-0.294478	0.183131	-0.0551506	0.65514	0	0.692409
Serotonin.Receptor.Agonists	Cancer_urinary_tract	-0.395296	-0.226637	-0.306755	1.84e-15	0	7.13e-15
Serotonin.Receptor.Agonists	Diabetes	-0.191125	-0.0831287	-0.136436	5.48e-09	0	1.43e-08
Serotonin.Receptor.Agonists	Mental Disorder	0.746384	0.845776	0.795582	0	0.176471	0
Serotonin.Receptor.Agonists	Neurological	0.405269	0.547427	0.476041	9.96e-49	0.117647	1.02e-47
Topoisomerase.Inhibitors	Cancer_autonomic_ganglia	0.0653749	0.288722	0.172767	8.09e-05	0.0967742	0.000154602
Topoisomerase.Inhibitors	Cancer_bone	0.44719	0.562881	0.497908	1.46e-86	0.129032	2.47e-85
Topoisomerase.Inhibitors	Cancer_breast	0.285338	0.389085	0.332829	1.12e-40	0.0967742	9.15e-40
Topoisomerase.Inhibitors	Cancer_endometrium	-0.11382	0.0149866	-0.0427055	0.157094	0.0322581	0.193616
Topoisomerase.Inhibitors	Cancer_haematopoietic_and_lymphoid_tissue	0.291251	0.335271	0.322633	7.38e-142	0.258065	2.19e-140
Topoisomerase.Inhibitors	Cancer_kidney	0.517569	0.698658	0.594176	8.09e-51	0	8.43e-50
Topoisomerase.Inhibitors	Cancer_large_intestine	0.179404	0.291164	0.233806	1.82e-28	0.0322581	1.05e-27
Topoisomerase.Inhibitors	Cancer_liver	-5.33e-05	0.0860866	2.22e-05	0.188611	0	0.228177
Topoisomerase.Inhibitors	Cancer_lung	0.242128	0.336585	0.290482	1.36e-34	0.0967742	9.49e-34
Topoisomerase.Inhibitors	Cancer_oesophagus	0.324433	0.517489	0.433945	2.31e-17	0	9.7e-17
Topoisomerase.Inhibitors	Cancer_ovary	-0.0261862	0.0945448	0.0267973	0.338581	0.0645161	0.393191
Topoisomerase.Inhibitors	Cancer_pancreas	0.171294	0.302436	0.234914	6.35e-13	0.0322581	2.05e-12
Topoisomerase.Inhibitors	Cancer_pleura	0.349283	0.887091	0.574124	1.52e-10	0	4.35e-10
Topoisomerase.Inhibitors	Cancer_skin	0.158477	0.258572	0.207147	3.63e-25	0.0322581	1.93e-24
Topoisomerase.Inhibitors	Cancer_soft_tissue	1.04183	2.03399	1.63763	1.55e-11	0	4.71e-11
Topoisomerase.Inhibitors	Cancer_stomach	0.73092	0.981145	0.85254	8.92e-62	0.0645161	1.19e-60
Topoisomerase.Inhibitors	Cancer_thyroid	0.317071	0.505629	0.398675	9.73e-20	0.0322581	4.53e-19
Topoisomerase.Inhibitors	Cancer_upper_aerodigestive_tract	0.159873	0.407555	0.292851	8.75e-06	0	1.81e-05
Topoisomerase.Inhibitors	Cancer_urinary_tract	0.288854	0.399193	0.330246	2.63e-39	0.0645161	2.07e-38
Topoisomerase.Inhibitors	Diabetes	-0.0708723	-0.0054074	-0.0364995	3.26e-05	0	6.46e-05
Topoisomerase.Inhibitors	Mental Disorder	-9.29e-06	0.0105703	8.95e-06	0.208228	0	0.249873
Topoisomerase.Inhibitors	Neurological	-0.117867	-0.0595765	-0.0882642	4.19e-13	0	1.37e-12
Cytochrome.P.450.CYP2E1.Inhibitors	Cancer_autonomic_ganglia	-0.0241883	0.0843291	0.0130261	0.414733	0.0166667	0.465693
Cytochrome.P.450.CYP2E1.Inhibitors	Cancer_bone	-0.0054772	0.0842528	0.0388632	0.0952643	0.0166667	0.122882
Cytochrome.P.450.CYP2E1.Inhibitors	Cancer_breast	0.0142116	0.0977119	0.0561811	0.00413167	0	0.00659734
Cytochrome.P.450.CYP2E1.Inhibitors	Cancer_endometrium	0.000115088	0.166117	0.0817209	0.0471406	0	0.0642237
Cytochrome.P.450.CYP2E1.Inhibitors	Cancer_haematopoietic_and_lymphoid_tissue	-0.0209895	5.6e-05	-0.00043403	0.0695529	0.0166667	0.0920143
Cytochrome.P.450.CYP2E1.Inhibitors	Cancer_kidney	2.27e-05	0.13718	0.0613302	0.0436381	0.0166667	0.0599433
Cytochrome.P.450.CYP2E1.Inhibitors	Cancer_large_intestine	-0.0980486	-0.0121232	-0.0551423	0.000365528	0	0.000653987
Cytochrome.P.450.CYP2E1.Inhibitors	Cancer_liver	-0.0905026	-5.45e-05	-1.55e-05	0.0430815	0	0.0593057
Cytochrome.P.450.CYP2E1.Inhibitors	Cancer_lung	-0.0787795	0.0151509	-0.0320731	0.19196	0	0.231992
Cytochrome.P.450.CYP2E1.Inhibitors	Cancer_oesophagus	0.0741186	0.321543	0.19704	0.000193176	0	0.000357466
Cytochrome.P.450.CYP2E1.Inhibitors	Cancer_ovary	-0.139257	-0.0170809	-0.0792868	0.00845415	0	0.0129594
Cytochrome.P.450.CYP2E1.Inhibitors	Cancer_pancreas	-0.0513509	0.0685614	0.00847629	0.759393	0	0.787911
Cytochrome.P.450.CYP2E1.Inhibitors	Cancer_pleura	-0.171869	0.103229	-0.0227882	0.761426	0	0.788643
Cytochrome.P.450.CYP2E1.Inhibitors	Cancer_skin	-0.0553352	-6.94e-05	-0.0152214	0.0148431	0.0166667	0.0220696
Cytochrome.P.450.CYP2E1.Inhibitors	Cancer_soft_tissue	0.118402	0.856706	0.460187	0.0135603	0	0.0202382
Cytochrome.P.450.CYP2E1.Inhibitors	Cancer_stomach	0.163028	0.303409	0.232911	4.2e-12	0	1.31e-11
Cytochrome.P.450.CYP2E1.Inhibitors	Cancer_thyroid	-3.32e-05	0.113574	0.0315091	0.0937484	0	0.121058
Cytochrome.P.450.CYP2E1.Inhibitors	Cancer_upper_aerodigestive_tract	0.137082	0.337136	0.238535	5.22e-06	0	1.1e-05
Cytochrome.P.450.CYP2E1.Inhibitors	Cancer_urinary_tract	-0.0559708	8.03e-05	-0.010714	0.179599	0	0.21861
Cytochrome.P.450.CYP2E1.Inhibitors	Diabetes	5.89e-05	0.0448067	0.0145409	0.0336587	0	0.047043
Cytochrome.P.450.CYP2E1.Inhibitors	Mental Disorder	0.28239	0.322981	0.302809	1.1e-238	0.316667	7.66e-237
Cytochrome.P.450.CYP2E1.Inhibitors	Neurological	0.207916	0.278863	0.243352	3.98e-49	0.0833333	4.11e-48
Cytochrome.P.450.CYP1A2.Inhibitors	Cancer_autonomic_ganglia	0.0213848	0.107036	0.0634452	7.72e-05	0	0.00014777
Cytochrome.P.450.CYP1A2.Inhibitors	Cancer_bone	0.0512633	0.104426	0.0781968	8.7e-10	0.0204082	2.36e-09
Cytochrome.P.450.CYP1A2.Inhibitors	Cancer_breast	0.0995075	0.148492	0.123992	1.1e-27	0.0136054	6.31e-27
Cytochrome.P.450.CYP1A2.Inhibitors	Cancer_endometrium	0.0345573	0.122591	0.0773886	0.000247616	0.00680272	0.000451871
Cytochrome.P.450.CYP1A2.Inhibitors	Cancer_haematopoietic_and_lymphoid_tissue	9.84e-06	0.006197	3.6e-05	0.00281223	0.0204082	0.0045955
Cytochrome.P.450.CYP1A2.Inhibitors	Cancer_kidney	0.180935	0.262355	0.222381	1.57e-32	0	1.02e-31
Cytochrome.P.450.CYP1A2.Inhibitors	Cancer_large_intestine	-6.85e-06	8.04e-07	2.67e-05	0.897804	0	0.908511
Cytochrome.P.450.CYP1A2.Inhibitors	Cancer_liver	-3.91e-05	2.9e-05	-6.76e-05	0.149816	0	0.185978
Cytochrome.P.450.CYP1A2.Inhibitors	Cancer_lung	0.0638714	0.114885	0.0892196	1.06e-13	0.00680272	3.59e-13
Cytochrome.P.450.CYP1A2.Inhibitors	Cancer_oesophagus	0.16136	0.310617	0.23802	1.3e-15	0	5.07e-15
Cytochrome.P.450.CYP1A2.Inhibitors	Cancer_ovary	-0.0840265	-0.0106031	-0.0488089	0.00478703	0.00680272	0.00746324
Cytochrome.P.450.CYP1A2.Inhibitors	Cancer_pancreas	-0.0151194	0.0425627	0.00974996	0.405144	0	0.457085
Cytochrome.P.450.CYP1A2.Inhibitors	Cancer_pleura	-0.065926	0.0754718	0.00758825	0.834947	0	0.856578
Cytochrome.P.450.CYP1A2.Inhibitors	Cancer_skin	-0.000573396	3.13e-05	-3.73e-05	0.115869	0.0204082	0.148014
Cytochrome.P.450.CYP1A2.Inhibitors	Cancer_soft_tissue	0.683332	1.1433	0.89992	2.3e-17	0	9.7e-17
Cytochrome.P.450.CYP1A2.Inhibitors	Cancer_stomach	0.236434	0.323405	0.27789	3.87e-44	0	3.36e-43
Cytochrome.P.450.CYP1A2.Inhibitors	Cancer_thyroid	0.0973111	0.19357	0.1463	7e-15	0	2.6e-14
Cytochrome.P.450.CYP1A2.Inhibitors	Cancer_upper_aerodigestive_tract	0.183131	0.316221	0.248166	8.62e-14	0.00680272	2.94e-13
Cytochrome.P.450.CYP1A2.Inhibitors	Cancer_urinary_tract	-0.00962963	4.64e-05	-4.32e-05	0.436089	0	0.485998
Cytochrome.P.450.CYP1A2.Inhibitors	Diabetes	0.0005219	0.0351781	0.0177865	4.1e-07	0.0272109	9.39e-07
Cytochrome.P.450.CYP1A2.Inhibitors	Mental Disorder	0.1639	0.185999	0.174474	0	0.204082	0
Cytochrome.P.450.CYP1A2.Inhibitors	Neurological	0.0737709	0.113414	0.0932964	9.33e-34	0.0748299	6.33e-33
BCRP.ABCG2.Inhibitors	Cancer_autonomic_ganglia	0.0277516	0.177601	0.101497	0.000472333	0.0350877	0.000836261
BCRP.ABCG2.Inhibitors	Cancer_bone	0.17416	0.258264	0.214275	2.43e-30	0.0526316	1.48e-29
BCRP.ABCG2.Inhibitors	Cancer_breast	0.290051	0.375471	0.330313	2.32e-67	0.0701754	3.36e-66
BCRP.ABCG2.Inhibitors	Cancer_endometrium	0.0127057	0.137207	0.0733713	0.0145732	0.0175439	0.0216954
BCRP.ABCG2.Inhibitors	Cancer_haematopoietic_and_lymphoid_tissue	0.0540312	0.0913428	0.0728397	1.46e-26	0.157895	8.13e-26
BCRP.ABCG2.Inhibitors	Cancer_kidney	0.377889	0.528117	0.454989	3.49e-47	0.0175439	3.35e-46
BCRP.ABCG2.Inhibitors	Cancer_large_intestine	0.0110714	0.0818288	0.0464553	1.13e-05	0.0175439	2.32e-05
BCRP.ABCG2.Inhibitors	Cancer_liver	-0.00412019	3.25e-05	-3.92e-05	0.40557	0	0.457133
BCRP.ABCG2.Inhibitors	Cancer_lung	0.204848	0.300273	0.25131	6.31e-34	0.105263	4.33e-33
BCRP.ABCG2.Inhibitors	Cancer_oesophagus	0.140082	0.352978	0.261526	6.64e-09	0	1.72e-08
BCRP.ABCG2.Inhibitors	Cancer_ovary	-0.0551497	0.0448526	-5.3e-05	0.885835	0.0350877	0.898696
BCRP.ABCG2.Inhibitors	Cancer_pancreas	0.0520965	0.156083	0.101629	1.82e-05	0.0175439	3.66e-05
BCRP.ABCG2.Inhibitors	Cancer_pleura	0.0907547	0.311451	0.185813	3.46e-05	0	6.84e-05
BCRP.ABCG2.Inhibitors	Cancer_skin	4.68e-05	0.0299879	6.02e-05	0.0131946	0.0350877	0.019742
BCRP.ABCG2.Inhibitors	Cancer_soft_tissue	NA	NA	NA	NA	NA	NA
BCRP.ABCG2.Inhibitors	Cancer_stomach	0.240813	0.406751	0.324333	1.22e-19	0.0877193	5.62e-19
BCRP.ABCG2.Inhibitors	Cancer_thyroid	0.0231412	0.187013	0.0959708	8.52e-05	0.0526316	0.000161952
BCRP.ABCG2.Inhibitors	Cancer_upper_aerodigestive_tract	0.266837	0.476075	0.373298	2.24e-14	0.0175439	8e-14
BCRP.ABCG2.Inhibitors	Cancer_urinary_tract	0.00323296	0.0818262	0.0417207	0.000307022	0.0175439	0.00055432
BCRP.ABCG2.Inhibitors	Diabetes	0.023073	0.0757781	0.0491986	6.37e-10	0.0175439	1.76e-09
BCRP.ABCG2.Inhibitors	Mental Disorder	0.053671	0.0779059	0.0660499	4.82e-40	0.0350877	3.82e-39
BCRP.ABCG2.Inhibitors	Neurological	-9.81e-06	0.0243746	0.00177808	0.148407	0	0.184704
Muscarinic.Antagonists	Cancer_autonomic_ganglia	-0.560463	-0.32806	-0.44031	1.56e-14	0	5.64e-14
Muscarinic.Antagonists	Cancer_bone	-0.703754	-0.569969	-0.635866	1.35e-83	0	2.25e-82
Muscarinic.Antagonists	Cancer_breast	-0.566959	-0.44264	-0.505947	5.63e-57	0	6.9e-56
Muscarinic.Antagonists	Cancer_endometrium	-0.261092	-0.0462152	-0.15487	0.00552216	0	0.00858682
Muscarinic.Antagonists	Cancer_haematopoietic_and_lymphoid_tissue	-0.360444	-0.293888	-0.324989	1.53e-92	0	2.75e-91
Muscarinic.Antagonists	Cancer_kidney	-0.635002	-0.429748	-0.530464	3.21e-29	0	1.89e-28
Muscarinic.Antagonists	Cancer_large_intestine	-0.255445	-0.132708	-0.192361	2.31e-12	0	7.41e-12
Muscarinic.Antagonists	Cancer_liver	-0.105304	1.02e-05	-9.67e-06	0.329591	0	0.385009
Muscarinic.Antagonists	Cancer_lung	-0.458123	-0.332734	-0.39428	4.81e-36	0	3.51e-35
Muscarinic.Antagonists	Cancer_oesophagus	-0.261419	-0.0142608	-0.141567	0.00584629	0	0.00905527
Muscarinic.Antagonists	Cancer_ovary	-0.400075	-0.215139	-0.304806	2.89e-11	0	8.53e-11
Muscarinic.Antagonists	Cancer_pancreas	-0.548037	-0.354712	-0.45444	5.41e-20	0	2.54e-19
Muscarinic.Antagonists	Cancer_pleura	-0.237193	0.12978	-0.0704898	0.502753	0	0.550987
Muscarinic.Antagonists	Cancer_skin	-0.316519	-0.201806	-0.258774	8.25e-24	0	4.26e-23
Muscarinic.Antagonists	Cancer_soft_tissue	-1.23541	-0.680295	-0.971114	4.89e-07	0	1.12e-06
Muscarinic.Antagonists	Cancer_stomach	-0.60652	-0.408298	-0.507638	1.83e-26	0	1.01e-25
Muscarinic.Antagonists	Cancer_thyroid	-0.319193	-0.111199	-0.212026	5.68e-06	0	1.19e-05
Muscarinic.Antagonists	Cancer_upper_aerodigestive_tract	-0.716251	-0.40425	-0.566231	4.42e-13	0	1.44e-12
Muscarinic.Antagonists	Cancer_urinary_tract	-0.439692	-0.297072	-0.362502	5.07e-29	0	2.97e-28
Muscarinic.Antagonists	Diabetes	-0.272113	-0.183143	-0.22889	2.82e-25	0	1.51e-24
Muscarinic.Antagonists	Mental Disorder	0.40051	0.46044	0.430894	7.36e-216	0.0740741	3.97e-214
Muscarinic.Antagonists	Neurological	0.522691	0.655239	0.587163	3.04e-87	0.296296	5.31e-86
BSEP.ABCB11.Inhibitors	Cancer_autonomic_ganglia	0.0252024	0.256307	0.128274	0.00573848	0	0.00889989
BSEP.ABCB11.Inhibitors	Cancer_bone	0.140014	0.267912	0.203747	8.94e-11	0.0833333	2.6e-10
BSEP.ABCB11.Inhibitors	Cancer_breast	0.254238	0.388346	0.321441	3.74e-25	0.125	1.98e-24
BSEP.ABCB11.Inhibitors	Cancer_endometrium	0.0675385	0.290704	0.173408	0.000542931	0.0416667	0.000959824
BSEP.ABCB11.Inhibitors	Cancer_haematopoietic_and_lymphoid_tissue	0.0433591	0.106327	0.0740067	4.04e-10	0.0833333	1.13e-09
BSEP.ABCB11.Inhibitors	Cancer_kidney	0.299151	0.502354	0.393411	2.79e-17	0	1.15e-16
BSEP.ABCB11.Inhibitors	Cancer_large_intestine	0.00584646	0.125258	0.0616394	0.0022332	0	0.00370019
BSEP.ABCB11.Inhibitors	Cancer_liver	-0.121133	2.38e-05	-0.000585585	0.153653	0	0.190343
BSEP.ABCB11.Inhibitors	Cancer_lung	0.142514	0.274032	0.206017	3.7e-11	0.0833333	1.09e-10
BSEP.ABCB11.Inhibitors	Cancer_oesophagus	0.159838	0.521126	0.324463	8.39e-06	0	1.73e-05
BSEP.ABCB11.Inhibitors	Cancer_ovary	-0.0202889	0.125064	0.0521237	0.181269	0	0.220418
BSEP.ABCB11.Inhibitors	Cancer_pancreas	0.0084173	0.172059	0.089326	0.024015	0.0416667	0.034498
BSEP.ABCB11.Inhibitors	Cancer_pleura	-0.0807053	0.258258	0.0841969	0.263192	0	0.312048
BSEP.ABCB11.Inhibitors	Cancer_skin	-0.0234613	0.0148693	-2.8e-05	0.863948	0.0833333	0.881004
BSEP.ABCB11.Inhibitors	Cancer_soft_tissue	0.500922	1.45811	0.902871	4.59e-05	0	8.95e-05
BSEP.ABCB11.Inhibitors	Cancer_stomach	0.22991	0.445754	0.324403	1.72e-11	0.0416667	5.18e-11
BSEP.ABCB11.Inhibitors	Cancer_thyroid	0.0586629	0.280792	0.166045	0.000250021	0	0.00045556
BSEP.ABCB11.Inhibitors	Cancer_upper_aerodigestive_tract	0.309103	0.606104	0.45002	1.27e-09	0	3.43e-09
BSEP.ABCB11.Inhibitors	Cancer_urinary_tract	-0.0230537	0.0530724	3.2e-05	0.642871	0.0833333	0.680687
BSEP.ABCB11.Inhibitors	Diabetes	0.0887009	0.181359	0.135505	7.01e-13	0.0833333	2.26e-12
BSEP.ABCB11.Inhibitors	Mental Disorder	0.0944525	0.140248	0.117689	1.45e-32	0.166667	9.46e-32
BSEP.ABCB11.Inhibitors	Neurological	-5.33e-05	0.0560471	0.0162763	0.137787	0	0.172852
Cytochrome.P.450.CYP3A4.Inhibitors	Cancer_autonomic_ganglia	-0.127298	-0.0431232	-0.0836359	1.83e-09	0.0206612	4.89e-09
Cytochrome.P.450.CYP3A4.Inhibitors	Cancer_bone	0.0346798	0.0793225	0.0574296	5.5e-08	0.0495868	1.32e-07
Cytochrome.P.450.CYP3A4.Inhibitors	Cancer_breast	0.0990323	0.141641	0.12011	1.67e-35	0.053719	1.19e-34
Cytochrome.P.450.CYP3A4.Inhibitors	Cancer_endometrium	-0.0486929	0.0138185	-0.013238	0.35157	0.0123967	0.406289
Cytochrome.P.450.CYP3A4.Inhibitors	Cancer_haematopoietic_and_lymphoid_tissue	-6.49e-05	8.62e-06	5.55e-05	0.20525	0.107438	0.246549
Cytochrome.P.450.CYP3A4.Inhibitors	Cancer_kidney	0.134958	0.207377	0.171071	2.59e-30	0.0165289	1.57e-29
Cytochrome.P.450.CYP3A4.Inhibitors	Cancer_large_intestine	-3.69e-05	4.15e-05	-2.78e-06	0.77601	0.00826446	0.801652
Cytochrome.P.450.CYP3A4.Inhibitors	Cancer_liver	-3.3e-05	4.46e-05	-1.6e-05	0.160536	0	0.197429
Cytochrome.P.450.CYP3A4.Inhibitors	Cancer_lung	0.0136319	0.0597078	0.0355377	6.41e-05	0.0495868	0.000123941
Cytochrome.P.450.CYP3A4.Inhibitors	Cancer_oesophagus	0.140636	0.258974	0.198978	1.21e-19	0	5.61e-19
Cytochrome.P.450.CYP3A4.Inhibitors	Cancer_ovary	-0.0884713	-0.0275247	-0.0591712	2.07e-05	0.0206612	4.14e-05
Cytochrome.P.450.CYP3A4.Inhibitors	Cancer_pancreas	3.78e-05	0.0528243	0.0232216	0.0443106	0.0123967	0.0607163
Cytochrome.P.450.CYP3A4.Inhibitors	Cancer_pleura	0.0232463	0.147853	0.0826425	0.00454992	0	0.00714043
Cytochrome.P.450.CYP3A4.Inhibitors	Cancer_skin	-0.038038	-0.00484555	-0.0208284	1.53e-13	0.0206612	5.14e-13
Cytochrome.P.450.CYP3A4.Inhibitors	Cancer_soft_tissue	NA	NA	NA	NA	NA	NA
Cytochrome.P.450.CYP3A4.Inhibitors	Cancer_stomach	0.0615331	0.143707	0.101775	2.7e-11	0.0289256	8e-11
Cytochrome.P.450.CYP3A4.Inhibitors	Cancer_thyroid	0.0185093	0.0931262	0.0539919	1.09e-07	0.00826446	2.58e-07
Cytochrome.P.450.CYP3A4.Inhibitors	Cancer_upper_aerodigestive_tract	0.182182	0.321796	0.250029	1.44e-13	0.0165289	4.86e-13
Cytochrome.P.450.CYP3A4.Inhibitors	Cancer_urinary_tract	-0.0516413	-0.0108805	-0.029338	1.52e-09	0.0206612	4.09e-09
Cytochrome.P.450.CYP3A4.Inhibitors	Diabetes	1.07e-05	8.99e-05	3.05e-05	0.0461346	0.0247934	0.0629762
Cytochrome.P.450.CYP3A4.Inhibitors	Mental Disorder	0.121372	0.137667	0.129262	0	0.119835	0
Cytochrome.P.450.CYP3A4.Inhibitors	Neurological	0.0479906	0.0762309	0.0622835	4.47e-31	0.0413223	2.78e-30
Adrenergic.beta.Agonists	Cancer_autonomic_ganglia	-0.153725	0.0590108	-0.0204659	0.53929	0	0.586163
Adrenergic.beta.Agonists	Cancer_bone	-0.231644	-0.0949824	-0.164305	1.37e-06	0	3.03e-06
Adrenergic.beta.Agonists	Cancer_breast	-0.388559	-0.266471	-0.32661	2.32e-25	0	1.25e-24
Adrenergic.beta.Agonists	Cancer_endometrium	-0.105331	0.15927	0.0233966	0.692408	0	0.727303
Adrenergic.beta.Agonists	Cancer_haematopoietic_and_lymphoid_tissue	-0.139628	-0.0680223	-0.104144	3.32e-12	0	1.05e-11
Adrenergic.beta.Agonists	Cancer_kidney	-0.100679	0.131016	0.00335581	0.806484	0	0.830245
Adrenergic.beta.Agonists	Cancer_large_intestine	-0.411827	-0.251201	-0.328775	2.86e-20	0	1.37e-19
Adrenergic.beta.Agonists	Cancer_liver	-0.0968998	0.0133119	-5.17e-05	0.585494	0	0.628335
Adrenergic.beta.Agonists	Cancer_lung	-0.256942	-0.107698	-0.180741	2.01e-06	0	4.38e-06
Adrenergic.beta.Agonists	Cancer_oesophagus	0.150043	0.504559	0.324418	0.000190811	0	0.00035364
Adrenergic.beta.Agonists	Cancer_ovary	-0.254662	-0.049854	-0.152019	0.00212711	0	0.00354916
Adrenergic.beta.Agonists	Cancer_pancreas	-0.386156	-0.181922	-0.284428	2.01e-08	0	5.04e-08
Adrenergic.beta.Agonists	Cancer_pleura	-0.528114	-0.0605597	-0.29616	0.0106652	0	0.0161199
Adrenergic.beta.Agonists	Cancer_skin	-0.0733703	5.31e-06	-0.0103917	0.212461	0	0.254696
Adrenergic.beta.Agonists	Cancer_soft_tissue	0.851965	1.73173	1.21928	2.2e-07	0	5.11e-07
Adrenergic.beta.Agonists	Cancer_stomach	-0.333895	-0.103733	-0.22019	0.000109044	0	0.000205626
Adrenergic.beta.Agonists	Cancer_thyroid	0.10431	0.345368	0.23622	3.84e-05	0	7.55e-05
Adrenergic.beta.Agonists	Cancer_upper_aerodigestive_tract	-0.566736	-0.234519	-0.410078	9.54e-06	0	1.95e-05
Adrenergic.beta.Agonists	Cancer_urinary_tract	-0.324038	-0.158123	-0.238771	4.67e-11	0	1.36e-10
Adrenergic.beta.Agonists	Diabetes	-0.1867	-0.0904481	-0.140084	4.7e-10	0	1.3e-09
Adrenergic.beta.Agonists	Mental Disorder	0.0701133	0.126269	0.09899	5.38e-16	0	2.13e-15
Adrenergic.beta.Agonists	Neurological	-0.0349613	0.0298471	-1.54e-05	0.905234	0	0.91525
Cytochrome.P.450.CYP2A6.Inhibitors	Cancer_autonomic_ganglia	-0.028578	0.139173	0.0347466	0.309384	0	0.363135
Cytochrome.P.450.CYP2A6.Inhibitors	Cancer_bone	0.093715	0.208861	0.150362	6.35e-07	0	1.45e-06
Cytochrome.P.450.CYP2A6.Inhibitors	Cancer_breast	0.160429	0.268136	0.214588	2.93e-15	0.030303	1.12e-14
Cytochrome.P.450.CYP2A6.Inhibitors	Cancer_endometrium	-0.0240413	0.173896	0.0797854	0.13898	0	0.173798
Cytochrome.P.450.CYP2A6.Inhibitors	Cancer_haematopoietic_and_lymphoid_tissue	-0.0150833	0.00168456	-2.55e-05	0.637331	0.030303	0.676026
Cytochrome.P.450.CYP2A6.Inhibitors	Cancer_kidney	0.106388	0.289004	0.199098	2.63e-06	0	5.66e-06
Cytochrome.P.450.CYP2A6.Inhibitors	Cancer_large_intestine	-0.138563	-0.024835	-0.0797364	0.000225873	0	0.000414741
Cytochrome.P.450.CYP2A6.Inhibitors	Cancer_liver	-0.0695946	5.29e-05	-6.76e-06	0.430581	0	0.480762
Cytochrome.P.450.CYP2A6.Inhibitors	Cancer_lung	6.32e-05	0.116558	0.0577362	0.0420754	0	0.0580552
Cytochrome.P.450.CYP2A6.Inhibitors	Cancer_oesophagus	5.26e-05	0.300359	0.135971	0.0161619	0	0.023881
Cytochrome.P.450.CYP2A6.Inhibitors	Cancer_ovary	-0.105713	0.0552291	-0.0214748	0.594225	0.030303	0.63713
Cytochrome.P.450.CYP2A6.Inhibitors	Cancer_pancreas	-0.0792469	0.0798983	-0.00159152	0.922087	0	0.928338
Cytochrome.P.450.CYP2A6.Inhibitors	Cancer_pleura	-0.172192	0.185189	0.0105317	0.895316	0	0.906765
Cytochrome.P.450.CYP2A6.Inhibitors	Cancer_skin	-0.0910888	-4.43e-05	-0.0404536	0.00436116	0	0.00689887
Cytochrome.P.450.CYP2A6.Inhibitors	Cancer_soft_tissue	0.0352302	0.848635	0.418218	0.0304454	0	0.0431613
Cytochrome.P.450.CYP2A6.Inhibitors	Cancer_stomach	0.116906	0.302554	0.213852	1.27e-06	0	2.82e-06
Cytochrome.P.450.CYP2A6.Inhibitors	Cancer_thyroid	3.14e-05	0.196075	0.0897232	0.0215983	0	0.031253
Cytochrome.P.450.CYP2A6.Inhibitors	Cancer_upper_aerodigestive_tract	0.0191478	0.314597	0.172562	0.0215898	0	0.031253
Cytochrome.P.450.CYP2A6.Inhibitors	Cancer_urinary_tract	-0.0940608	2.18e-05	-0.0322041	0.0747812	0	0.0986017
Cytochrome.P.450.CYP2A6.Inhibitors	Diabetes	0.00421738	0.0868364	0.0439257	0.00159885	0.030303	0.00269806
Cytochrome.P.450.CYP2A6.Inhibitors	Mental Disorder	0.198698	0.246947	0.224332	2.72e-93	0.181818	4.98e-92
Cytochrome.P.450.CYP2A6.Inhibitors	Neurological	0.0831872	0.169251	0.126855	1.7e-11	0.0606061	5.14e-11
Cytochrome.P.450.CYP2C8.Inhibitors	Cancer_autonomic_ganglia	0.0629679	0.181128	0.122998	1.36e-06	0.010101	3.02e-06
Cytochrome.P.450.CYP2C8.Inhibitors	Cancer_bone	0.119271	0.186907	0.152879	2.11e-19	0.020202	9.64e-19
Cytochrome.P.450.CYP2C8.Inhibitors	Cancer_breast	0.189688	0.25815	0.223614	4.08e-43	0.040404	3.46e-42
Cytochrome.P.450.CYP2C8.Inhibitors	Cancer_endometrium	0.0077552	0.12555	0.0671469	0.0250813	0.020202	0.0358995
Cytochrome.P.450.CYP2C8.Inhibitors	Cancer_haematopoietic_and_lymphoid_tissue	0.0195683	0.0523838	0.035435	2.02e-13	0.0606061	6.71e-13
Cytochrome.P.450.CYP2C8.Inhibitors	Cancer_kidney	0.312542	0.420851	0.362034	2.27e-44	0.010101	2.03e-43
Cytochrome.P.450.CYP2C8.Inhibitors	Cancer_large_intestine	-0.00923189	1.05e-05	-2.93e-05	0.707629	0.010101	0.740021
Cytochrome.P.450.CYP2C8.Inhibitors	Cancer_liver	-3.5e-05	7.61e-05	-4.4e-05	0.883588	0	0.898696
Cytochrome.P.450.CYP2C8.Inhibitors	Cancer_lung	0.0635811	0.131472	0.098608	1.18e-08	0.020202	2.99e-08
Cytochrome.P.450.CYP2C8.Inhibitors	Cancer_oesophagus	0.213069	0.400249	0.314205	1.05e-13	0	3.56e-13
Cytochrome.P.450.CYP2C8.Inhibitors	Cancer_ovary	-0.0569678	0.0349268	-0.00544376	0.738997	0	0.770789
Cytochrome.P.450.CYP2C8.Inhibitors	Cancer_pancreas	-0.0106822	0.0773846	0.0303204	0.159648	0.010101	0.196541
Cytochrome.P.450.CYP2C8.Inhibitors	Cancer_pleura	0.00683196	0.179829	0.101102	0.035584	0	0.049443
Cytochrome.P.450.CYP2C8.Inhibitors	Cancer_skin	-0.00443718	1.15e-05	-4.72e-05	0.306804	0.020202	0.360518
Cytochrome.P.450.CYP2C8.Inhibitors	Cancer_soft_tissue	0.708683	1.30271	0.989669	2.4e-11	0	7.15e-11
Cytochrome.P.450.CYP2C8.Inhibitors	Cancer_stomach	0.259856	0.374965	0.319273	1.25e-31	0.020202	7.99e-31
Cytochrome.P.450.CYP2C8.Inhibitors	Cancer_thyroid	0.18331	0.324371	0.251386	7.86e-19	0.010101	3.48e-18
Cytochrome.P.450.CYP2C8.Inhibitors	Cancer_upper_aerodigestive_tract	0.217624	0.415532	0.313348	2.38e-10	0.030303	6.74e-10
Cytochrome.P.450.CYP2C8.Inhibitors	Cancer_urinary_tract	-3.76e-05	0.0349791	0.00321246	0.0977084	0	0.1255
Cytochrome.P.450.CYP2C8.Inhibitors	Diabetes	5.18e-05	0.0440406	0.020784	8.28e-05	0.040404	0.000157819
Cytochrome.P.450.CYP2C8.Inhibitors	Mental Disorder	0.0647901	0.0887866	0.0765675	6.96e-57	0.0707071	8.35e-56
Cytochrome.P.450.CYP2C8.Inhibitors	Neurological	6.14e-06	0.028036	0.00711703	0.0347272	0.010101	0.0484224
Cytochrome.P.450.CYP2C19.Inhibitors	Cancer_autonomic_ganglia	-5.19e-05	0.0607084	0.0159191	0.13629	0	0.171518
Cytochrome.P.450.CYP2C19.Inhibitors	Cancer_bone	0.00585093	0.0640733	0.0348372	0.0104422	0.00840336	0.0158232
Cytochrome.P.450.CYP2C19.Inhibitors	Cancer_breast	0.0816611	0.134189	0.108074	5.11e-18	0	2.19e-17
Cytochrome.P.450.CYP2C19.Inhibitors	Cancer_endometrium	-0.0313729	0.0559321	0.0104749	0.598337	0	0.640382
Cytochrome.P.450.CYP2C19.Inhibitors	Cancer_haematopoietic_and_lymphoid_tissue	-0.0189867	-7.88e-05	-0.0055892	8.2e-06	0.0336134	1.7e-05
Cytochrome.P.450.CYP2C19.Inhibitors	Cancer_kidney	0.118247	0.211099	0.164389	2.58e-16	0	1.04e-15
Cytochrome.P.450.CYP2C19.Inhibitors	Cancer_large_intestine	-0.067151	-0.0126627	-0.0380713	3.49e-07	0.00840336	8.01e-07
Cytochrome.P.450.CYP2C19.Inhibitors	Cancer_liver	-1.7e-05	1.68e-05	-4.76e-06	0.198049	0	0.238623
Cytochrome.P.450.CYP2C19.Inhibitors	Cancer_lung	-0.0225918	0.0220972	8.71e-05	0.98361	0.00840336	0.985268
Cytochrome.P.450.CYP2C19.Inhibitors	Cancer_oesophagus	4.61e-05	0.134254	0.0541752	0.00345929	0	0.00556862
Cytochrome.P.450.CYP2C19.Inhibitors	Cancer_ovary	-0.146301	-0.0686164	-0.108772	6.05e-08	0	1.45e-07
Cytochrome.P.450.CYP2C19.Inhibitors	Cancer_pancreas	-0.0275585	0.0443001	0.00475936	0.688693	0	0.724683
Cytochrome.P.450.CYP2C19.Inhibitors	Cancer_pleura	-0.104437	0.0670053	-0.02436	0.622936	0	0.66372
Cytochrome.P.450.CYP2C19.Inhibitors	Cancer_skin	-0.0367568	-2.58e-05	-0.0135363	1.73e-05	0	3.49e-05
Cytochrome.P.450.CYP2C19.Inhibitors	Cancer_soft_tissue	0.384105	0.873587	0.626961	2.16e-07	0	5.03e-07
Cytochrome.P.450.CYP2C19.Inhibitors	Cancer_stomach	0.122326	0.21656	0.166999	4.93e-15	0.00840336	1.86e-14
Cytochrome.P.450.CYP2C19.Inhibitors	Cancer_thyroid	0.0431401	0.148795	0.0940975	2e-07	0	4.67e-07
Cytochrome.P.450.CYP2C19.Inhibitors	Cancer_upper_aerodigestive_tract	0.0572694	0.217627	0.134051	0.000553589	0.0168067	0.000975763
Cytochrome.P.450.CYP2C19.Inhibitors	Cancer_urinary_tract	-0.0331955	-3.98e-05	-0.00592181	0.0271769	0	0.038759
Cytochrome.P.450.CYP2C19.Inhibitors	Diabetes	5.93e-05	0.0170481	6.1e-05	0.00782146	0.0420168	0.0120361
Cytochrome.P.450.CYP2C19.Inhibitors	Mental Disorder	0.150521	0.172865	0.161433	5.54e-238	0.176471	3.66e-236
Cytochrome.P.450.CYP2C19.Inhibitors	Neurological	0.0651933	0.107211	0.0858647	1.15e-24	0.0756303	6.09e-24
Serotonin.Antagonists	Cancer_autonomic_ganglia	-0.22283	-0.0198269	-0.117399	0.00903621	0	0.0137805
Serotonin.Antagonists	Cancer_bone	-0.115687	0.00585114	-0.0547337	0.0847065	0	0.110462
Serotonin.Antagonists	Cancer_breast	-0.27431	-0.162911	-0.219054	3.21e-15	0	1.22e-14
Serotonin.Antagonists	Cancer_endometrium	-0.192014	0.0288778	-0.0771462	0.148478	0	0.184704
Serotonin.Antagonists	Cancer_haematopoietic_and_lymphoid_tissue	-0.144772	-0.0837867	-0.115164	2.24e-19	0	1.02e-18
Serotonin.Antagonists	Cancer_kidney	-0.201635	-0.0131305	-0.109454	0.0122779	0	0.0184401
Serotonin.Antagonists	Cancer_large_intestine	-0.183777	-0.0541834	-0.11842	4.27e-06	0	9.05e-06
Serotonin.Antagonists	Cancer_liver	-0.113538	4.61e-05	-9.7e-06	0.28891	0	0.340839
Serotonin.Antagonists	Cancer_lung	-0.0984414	0.0142923	-0.0401582	0.170603	0	0.20873
Serotonin.Antagonists	Cancer_oesophagus	-0.222694	0.0552124	-0.0373443	0.382593	0	0.4362
Serotonin.Antagonists	Cancer_ovary	-0.20591	-0.0471411	-0.123425	0.00218686	0	0.00363355
Serotonin.Antagonists	Cancer_pancreas	-0.20714	-0.0194542	-0.106764	0.0133219	0	0.0199074
Serotonin.Antagonists	Cancer_pleura	-0.0408676	0.293788	0.140327	0.14461	0	0.180269
Serotonin.Antagonists	Cancer_skin	-0.14435	-0.0330777	-0.0883247	1.53e-05	0	3.1e-05
Serotonin.Antagonists	Cancer_soft_tissue	-0.0683157	0.85084	0.343685	0.100089	0	0.128408
Serotonin.Antagonists	Cancer_stomach	-0.0907501	0.0780057	-3.39e-08	0.819549	0	0.842965
Serotonin.Antagonists	Cancer_thyroid	0.0259513	0.248329	0.143033	0.00309402	0	0.00502831
Serotonin.Antagonists	Cancer_upper_aerodigestive_tract	-0.188593	0.102904	-0.0546676	0.440119	0	0.490029
Serotonin.Antagonists	Cancer_urinary_tract	-0.153461	-0.024449	-0.0850639	0.000714751	0	0.00124505
Serotonin.Antagonists	Diabetes	-0.151532	-0.054748	-0.102488	1.86e-07	0	4.37e-07
Serotonin.Antagonists	Mental Disorder	0.497683	0.565316	0.530764	5.04e-299	0.458333	4.28e-297
Serotonin.Antagonists	Neurological	0.334064	0.440575	0.387754	1.33e-63	0.0416667	1.81e-62
Protein.Kinase.Inhibitors	Cancer_autonomic_ganglia	0.32086	0.572547	0.439117	3.92e-14	0	1.36e-13
Protein.Kinase.Inhibitors	Cancer_bone	0.419486	0.577184	0.496299	3.6e-44	0.0789474	3.15e-43
Protein.Kinase.Inhibitors	Cancer_breast	0.664135	0.801693	0.732978	4.98e-117	0.0526316	1.21e-115
Protein.Kinase.Inhibitors	Cancer_endometrium	0.246807	0.469604	0.355411	1.94e-11	0	5.83e-11
Protein.Kinase.Inhibitors	Cancer_haematopoietic_and_lymphoid_tissue	0.244287	0.309708	0.275076	4.07e-82	0.210526	6.72e-81
Protein.Kinase.Inhibitors	Cancer_kidney	1.04406	1.33175	1.1878	9e-62	0.157895	1.19e-60
Protein.Kinase.Inhibitors	Cancer_large_intestine	0.324403	0.466474	0.397088	7.79e-39	0.0526316	6.05e-38
Protein.Kinase.Inhibitors	Cancer_liver	-5.01e-05	0.109201	7.78e-05	0.242643	0	0.289127
Protein.Kinase.Inhibitors	Cancer_lung	0.921674	1.09161	1.01152	1.23e-117	0.263158	3.04e-116
Protein.Kinase.Inhibitors	Cancer_oesophagus	0.80617	1.28209	1.05456	4.6e-21	0.0263158	2.25e-20
Protein.Kinase.Inhibitors	Cancer_ovary	0.118374	0.288612	0.20044	7.73e-07	0	1.75e-06
Protein.Kinase.Inhibitors	Cancer_pancreas	0.147896	0.304553	0.224368	1.05e-08	0.0263158	2.66e-08
Protein.Kinase.Inhibitors	Cancer_pleura	0.124789	0.47842	0.264622	0.00032025	0	0.000575578
Protein.Kinase.Inhibitors	Cancer_skin	0.242413	0.342129	0.303308	9.7e-31	0.105263	6e-30
Protein.Kinase.Inhibitors	Cancer_soft_tissue	NA	NA	NA	NA	NA	NA
Protein.Kinase.Inhibitors	Cancer_stomach	0.78355	1.03852	0.910794	6.95e-51	0.105263	7.31e-50
Protein.Kinase.Inhibitors	Cancer_thyroid	-0.00898437	0.130786	0.00426756	0.352241	0.131579	0.406669
Protein.Kinase.Inhibitors	Cancer_upper_aerodigestive_tract	0.317649	0.59136	0.452657	2.83e-10	0	7.95e-10
Protein.Kinase.Inhibitors	Cancer_urinary_tract	0.163942	0.297792	0.230595	6.28e-15	0	2.35e-14
Protein.Kinase.Inhibitors	Diabetes	0.0637725	0.144722	0.10291	1.5e-09	0	4.04e-09
Protein.Kinase.Inhibitors	Mental Disorder	-2.14e-05	0.0222869	0.00349789	0.0641204	0	0.0856065
Protein.Kinase.Inhibitors	Neurological	-0.0859859	-0.016943	-0.0508973	0.000175523	0	0.000326836
Alpha1.Antagonists	Cancer_autonomic_ganglia	-0.15878	3.33e-06	-0.0685539	0.0631942	0	0.0845436
Alpha1.Antagonists	Cancer_bone	-0.0343864	0.0742992	0.0194189	0.456302	0	0.505678
Alpha1.Antagonists	Cancer_breast	-0.101925	-0.00495736	-0.0523653	0.0190311	0	0.0277751
Alpha1.Antagonists	Cancer_endometrium	0.169658	0.373177	0.266945	2.44e-08	0	6.08e-08
Alpha1.Antagonists	Cancer_haematopoietic_and_lymphoid_tissue	-0.152614	-0.103778	-0.128147	1.57e-31	0	1e-30
Alpha1.Antagonists	Cancer_kidney	-0.00486014	0.130192	0.0489536	0.119587	0	0.152435
Alpha1.Antagonists	Cancer_large_intestine	-0.0810625	-2.31e-05	-0.0333179	0.0251557	0	0.0359627
Alpha1.Antagonists	Cancer_liver	-0.231893	-0.0165258	-0.119558	5.03e-05	0	9.78e-05
Alpha1.Antagonists	Cancer_lung	-0.070751	0.0340636	-0.0177154	0.529029	0	0.576065
Alpha1.Antagonists	Cancer_oesophagus	0.0402819	0.296646	0.166576	0.00217082	0	0.00361196
Alpha1.Antagonists	Cancer_ovary	-0.186067	-0.0514052	-0.119247	0.00103533	0	0.00177999
Alpha1.Antagonists	Cancer_pancreas	-0.150235	-0.0135824	-0.0814819	0.0168581	0	0.0246948
Alpha1.Antagonists	Cancer_pleura	-0.335489	0.0329111	-0.11658	0.161002	0	0.197797
Alpha1.Antagonists	Cancer_skin	-0.148343	-0.0610166	-0.105966	3.73e-09	0	9.89e-09
Alpha1.Antagonists	Cancer_soft_tissue	0.793236	1.46048	1.12722	4.95e-09	0	1.3e-08
Alpha1.Antagonists	Cancer_stomach	0.188302	0.353328	0.275374	1.44e-10	0	4.14e-10
Alpha1.Antagonists	Cancer_thyroid	9.68e-06	0.164907	0.069502	0.0296343	0	0.0421119
Alpha1.Antagonists	Cancer_upper_aerodigestive_tract	0.108317	0.334385	0.226756	0.000231973	0	0.000424628
Alpha1.Antagonists	Cancer_urinary_tract	-0.230996	-0.117293	-0.171237	2.82e-12	0	8.98e-12
Alpha1.Antagonists	Diabetes	0.0897184	0.166556	0.12881	2.12e-14	0	7.58e-14
Alpha1.Antagonists	Mental Disorder	0.702696	0.769846	0.736048	0	0.607843	0
Alpha1.Antagonists	Neurological	0.613352	0.713208	0.663391	4.17e-192	0.0196078	1.71e-190
Hormones..Hormone.Substitutes..and.Hormone.Antagonists	Cancer_autonomic_ganglia	0.017815	0.0987891	0.0564518	1.19e-06	0	2.65e-06
Hormones..Hormone.Substitutes..and.Hormone.Antagonists	Cancer_bone	0.132733	0.178218	0.154486	3.69e-53	0	4.06e-52
Hormones..Hormone.Substitutes..and.Hormone.Antagonists	Cancer_breast	0.227999	0.277952	0.252918	2.09e-102	0.0717949	4.35e-101
Hormones..Hormone.Substitutes..and.Hormone.Antagonists	Cancer_endometrium	0.227369	0.324431	0.275496	3.8e-32	0.0307692	2.45e-31
Hormones..Hormone.Substitutes..and.Hormone.Antagonists	Cancer_haematopoietic_and_lymphoid_tissue	2.07e-05	1.95e-05	4.37e-06	0.0139545	0.0410256	0.0208004
Hormones..Hormone.Substitutes..and.Hormone.Antagonists	Cancer_kidney	0.175101	0.245022	0.210404	3.43e-40	0.00512821	2.73e-39
Hormones..Hormone.Substitutes..and.Hormone.Antagonists	Cancer_large_intestine	-3.27e-05	2.74e-05	6.5e-06	0.374009	0	0.428883
Hormones..Hormone.Substitutes..and.Hormone.Antagonists	Cancer_liver	8.87e-05	4.23e-05	6.04e-05	0.0461719	0	0.0629762
Hormones..Hormone.Substitutes..and.Hormone.Antagonists	Cancer_lung	0.0841095	0.1316	0.108342	4.66e-27	0	2.64e-26
Hormones..Hormone.Substitutes..and.Hormone.Antagonists	Cancer_oesophagus	0.0573396	0.19591	0.124151	5.5e-09	0	1.43e-08
Hormones..Hormone.Substitutes..and.Hormone.Antagonists	Cancer_ovary	0.026817	0.0829754	0.054683	9.35e-08	0.0102564	2.22e-07
Hormones..Hormone.Substitutes..and.Hormone.Antagonists	Cancer_pancreas	1.07e-05	0.0442813	0.0129527	0.0457964	0.00512821	0.0626799
Hormones..Hormone.Substitutes..and.Hormone.Antagonists	Cancer_pleura	-0.0332047	0.0543868	8.1e-06	0.742255	0	0.773507
Hormones..Hormone.Substitutes..and.Hormone.Antagonists	Cancer_skin	-0.00126895	-2.04e-05	-6.23e-05	0.000337584	0	0.000605815
Hormones..Hormone.Substitutes..and.Hormone.Antagonists	Cancer_soft_tissue	0.32353	0.567176	0.44402	6.35e-12	0	1.98e-11
Hormones..Hormone.Substitutes..and.Hormone.Antagonists	Cancer_stomach	0.194282	0.265625	0.230226	1.57e-48	0	1.58e-47
Hormones..Hormone.Substitutes..and.Hormone.Antagonists	Cancer_thyroid	0.162119	0.255805	0.208349	3.45e-31	0.0153846	2.17e-30
Hormones..Hormone.Substitutes..and.Hormone.Antagonists	Cancer_upper_aerodigestive_tract	-0.11472	-0.0126728	-0.0680981	0.00454286	0.00512821	0.00713878
Hormones..Hormone.Substitutes..and.Hormone.Antagonists	Cancer_urinary_tract	-3.38e-05	4.77e-05	-1.84e-05	0.447807	0	0.497191
Hormones..Hormone.Substitutes..and.Hormone.Antagonists	Diabetes	4.23e-05	0.0109514	2.4e-05	0.000375228	0.123077	0.000670333
Hormones..Hormone.Substitutes..and.Hormone.Antagonists	Mental Disorder	0.0399917	0.0565687	0.0480426	7.83e-89	0.0358974	1.39e-87
Hormones..Hormone.Substitutes..and.Hormone.Antagonists	Neurological	-0.0118797	-2.62e-05	-1.1e-05	0.000379583	0.00512821	0.000677093
Antiemetics.Antagonists	Cancer_autonomic_ganglia	-0.192538	0.0371849	-0.0609985	0.259774	0	0.308612
Antiemetics.Antagonists	Cancer_bone	-0.10941	0.0408926	-0.0328972	0.390711	0	0.443752
Antiemetics.Antagonists	Cancer_breast	-0.204871	-0.0655037	-0.132858	0.000102632	0	0.000194152
Antiemetics.Antagonists	Cancer_endometrium	-0.120779	0.162506	0.0141814	0.84707	0	0.867517
Antiemetics.Antagonists	Cancer_haematopoietic_and_lymphoid_tissue	-0.160858	-0.0862838	-0.124785	3.53e-14	0	1.23e-13
Antiemetics.Antagonists	Cancer_kidney	-0.301306	-0.086692	-0.20132	0.000306642	0	0.00055432
Antiemetics.Antagonists	Cancer_large_intestine	-0.221359	-0.0638825	-0.142836	1.52e-05	0	3.08e-05
Antiemetics.Antagonists	Cancer_liver	-0.223851	4.35e-05	-0.057272	0.0803398	0	0.10523
Antiemetics.Antagonists	Cancer_lung	-0.0937023	0.0577288	-0.0203791	0.627006	0	0.667174
Antiemetics.Antagonists	Cancer_oesophagus	-0.303282	0.0943671	-0.0679902	0.396371	0	0.448893
Antiemetics.Antagonists	Cancer_ovary	-0.130442	0.0651316	-0.0332476	0.559811	0	0.603499
Antiemetics.Antagonists	Cancer_pancreas	-0.177611	0.0226875	-0.0744075	0.149228	0	0.185443
Antiemetics.Antagonists	Cancer_pleura	-0.0989176	0.345711	0.128702	0.231555	0	0.276748
Antiemetics.Antagonists	Cancer_skin	-0.156729	-0.0209509	-0.0886424	0.000889166	0	0.0015376
Antiemetics.Antagonists	Cancer_soft_tissue	-0.0679256	1.13917	0.488199	0.0776544	0	0.102163
Antiemetics.Antagonists	Cancer_stomach	-0.0715053	0.144454	0.016698	0.628159	0	0.667489
Antiemetics.Antagonists	Cancer_thyroid	-0.0758897	0.131198	5.46e-05	0.72725	0	0.759871
Antiemetics.Antagonists	Cancer_upper_aerodigestive_tract	-0.216785	0.144384	-0.0389623	0.705492	0	0.739087
Antiemetics.Antagonists	Cancer_urinary_tract	-0.14855	-3.32e-05	-0.0723069	0.0224993	0	0.0325172
Antiemetics.Antagonists	Diabetes	-0.201107	-0.0892995	-0.147138	2.65e-08	0	6.55e-08
Antiemetics.Antagonists	Mental Disorder	0.644122	0.731114	0.68744	1.26e-298	0.45	1e-296
Antiemetics.Antagonists	Neurological	0.451211	0.581955	0.516864	2.71e-64	0.05	3.74e-63
Cyclooxygenase.Inhibitors	Cancer_autonomic_ganglia	0.226221	0.449719	0.32836	9.66e-12	0	2.98e-11
Cyclooxygenase.Inhibitors	Cancer_bone	0.0796749	0.20255	0.144213	5.86e-06	0	1.23e-05
Cyclooxygenase.Inhibitors	Cancer_breast	0.322861	0.452665	0.384035	1.17e-35	0	8.4e-35
Cyclooxygenase.Inhibitors	Cancer_endometrium	-0.0402103	0.208952	0.0879014	0.202914	0	0.244237
Cyclooxygenase.Inhibitors	Cancer_haematopoietic_and_lymphoid_tissue	0.247748	0.321954	0.283701	2.23e-64	0	3.12e-63
Cyclooxygenase.Inhibitors	Cancer_kidney	0.292601	0.509222	0.402593	4.1e-13	0	1.34e-12
Cyclooxygenase.Inhibitors	Cancer_large_intestine	0.142434	0.258705	0.206428	4.83e-14	0.03125	1.66e-13
Cyclooxygenase.Inhibitors	Cancer_liver	-0.152345	-2.42e-05	-0.0344594	0.0106358	0	0.0160959
Cyclooxygenase.Inhibitors	Cancer_lung	0.0525649	0.188234	0.123739	0.00046842	0	0.000830572
Cyclooxygenase.Inhibitors	Cancer_oesophagus	0.641195	0.977268	0.806429	4.15e-23	0	2.11e-22
Cyclooxygenase.Inhibitors	Cancer_ovary	-0.227864	-0.037681	-0.135521	0.00427968	0	0.00678806
Cyclooxygenase.Inhibitors	Cancer_pancreas	0.00976194	0.162196	0.0810123	0.0301289	0	0.0427637
Cyclooxygenase.Inhibitors	Cancer_pleura	0.0807686	0.487079	0.246961	0.00255904	0	0.00421073
Cyclooxygenase.Inhibitors	Cancer_skin	0.00598433	0.115688	0.0582912	0.000867777	0	0.00150499
Cyclooxygenase.Inhibitors	Cancer_soft_tissue	-0.260305	0.702826	0.204233	0.410392	0	0.461691
Cyclooxygenase.Inhibitors	Cancer_stomach	0.288935	0.475191	0.376565	1.26e-18	0	5.55e-18
Cyclooxygenase.Inhibitors	Cancer_thyroid	3.48e-05	0.235068	0.0942548	0.0232234	0	0.0334417
Cyclooxygenase.Inhibitors	Cancer_upper_aerodigestive_tract	-0.0955949	0.207207	0.048368	0.554944	0	0.599905
Cyclooxygenase.Inhibitors	Cancer_urinary_tract	0.0907091	0.239805	0.162473	4.71e-08	0	1.15e-07
Cyclooxygenase.Inhibitors	Diabetes	-0.0458245	0.0116114	-2.95e-05	0.467575	0	0.516725
Cyclooxygenase.Inhibitors	Mental Disorder	-0.0136613	0.00221463	-2.27e-05	0.651469	0.03125	0.689176
Cyclooxygenase.Inhibitors	Neurological	-0.314868	-0.216865	-0.264812	2.15e-33	0	1.44e-32
Kinase.Inhibitor	Cancer_autonomic_ganglia	0.307849	0.555871	0.425284	5.19e-15	0	1.95e-14
Kinase.Inhibitor	Cancer_bone	0.41275	0.572092	0.491424	2.91e-46	0.0789474	2.7e-45
Kinase.Inhibitor	Cancer_breast	0.643268	0.781784	0.711475	1.74e-105	0.131579	3.89e-104
Kinase.Inhibitor	Cancer_endometrium	0.194407	0.417109	0.302158	7.56e-09	0	1.95e-08
Kinase.Inhibitor	Cancer_haematopoietic_and_lymphoid_tissue	0.213447	0.273937	0.244934	8.97e-72	0.289474	1.37e-70
Kinase.Inhibitor	Cancer_kidney	0.926197	1.2184	1.08006	3.37e-53	0.184211	3.75e-52
Kinase.Inhibitor	Cancer_large_intestine	0.317363	0.446715	0.375917	1.17e-37	0.0263158	8.92e-37
Kinase.Inhibitor	Cancer_liver	-4.86e-05	0.068945	6.97e-06	0.350181	0	0.405078
Kinase.Inhibitor	Cancer_lung	0.853705	1.03545	0.945054	5.22e-104	0.263158	1.13e-102
Kinase.Inhibitor	Cancer_oesophagus	0.847187	1.27628	1.06576	4.47e-26	0	2.45e-25
Kinase.Inhibitor	Cancer_ovary	0.116757	0.27859	0.195615	7.46e-07	0	1.69e-06
Kinase.Inhibitor	Cancer_pancreas	0.145068	0.29957	0.221063	8.82e-09	0.0263158	2.27e-08
Kinase.Inhibitor	Cancer_pleura	0.120913	0.449506	0.248222	0.000319383	0	0.00057489
Kinase.Inhibitor	Cancer_skin	0.192607	0.314649	0.252124	3.8e-24	0.131579	1.98e-23
Kinase.Inhibitor	Cancer_soft_tissue	NA	NA	NA	NA	NA	NA
Kinase.Inhibitor	Cancer_stomach	0.741672	0.994947	0.866344	2.58e-46	0.105263	2.41e-45
Kinase.Inhibitor	Cancer_thyroid	-0.00693307	0.11128	5.65e-05	0.375158	0.131579	0.429372
Kinase.Inhibitor	Cancer_upper_aerodigestive_tract	0.227597	0.467058	0.340816	4.94e-08	0	1.2e-07
Kinase.Inhibitor	Cancer_urinary_tract	0.140942	0.260002	0.201002	2.79e-13	0	9.21e-13
Kinase.Inhibitor	Diabetes	0.0724689	0.150655	0.109855	1.13e-11	0	3.48e-11
Kinase.Inhibitor	Mental Disorder	0.0127569	0.050188	0.0308889	9.75e-07	0	2.19e-06
Kinase.Inhibitor	Neurological	-0.060536	-2.18e-05	-0.0261702	0.0165395	0	0.0243481
Phosphodiesterase.Inhibitors	Cancer_autonomic_ganglia	-0.175345	0.00577484	-0.0684035	0.127611	0	0.161622
Phosphodiesterase.Inhibitors	Cancer_bone	-0.130465	0.00255247	-0.0601866	0.0739613	0	0.0976289
Phosphodiesterase.Inhibitors	Cancer_breast	-0.187784	-0.0738791	-0.131388	3.28e-06	0	7.02e-06
Phosphodiesterase.Inhibitors	Cancer_endometrium	-0.120375	0.0912332	-0.00942827	0.798195	0	0.823139
Phosphodiesterase.Inhibitors	Cancer_haematopoietic_and_lymphoid_tissue	-0.0349657	1.31e-05	-0.00316165	0.125218	0	0.15893
Phosphodiesterase.Inhibitors	Cancer_kidney	0.074425	0.25972	0.166799	6.49e-05	0	0.000125359
Phosphodiesterase.Inhibitors	Cancer_large_intestine	-0.0208711	0.0501974	4.58e-05	0.679829	0	0.71599
Phosphodiesterase.Inhibitors	Cancer_liver	-0.0842409	0.000859044	-4.18e-06	0.546621	0	0.593046
Phosphodiesterase.Inhibitors	Cancer_lung	-0.159401	-0.0224953	-0.0949557	0.00639596	0	0.00985525
Phosphodiesterase.Inhibitors	Cancer_oesophagus	-0.00355424	0.286576	0.09076	0.154281	0	0.190568
Phosphodiesterase.Inhibitors	Cancer_ovary	-0.291354	-0.129409	-0.210095	1.23e-06	0	2.74e-06
Phosphodiesterase.Inhibitors	Cancer_pancreas	-0.103367	0.0611732	-0.0112528	0.706277	0	0.739257
Phosphodiesterase.Inhibitors	Cancer_pleura	-0.218328	0.201046	0.0109366	0.910412	0	0.91814
Phosphodiesterase.Inhibitors	Cancer_skin	-0.0393978	0.00549508	-1.8e-05	0.54985	0	0.596005
Phosphodiesterase.Inhibitors	Cancer_soft_tissue	-0.0767691	0.824116	0.388403	0.0960222	0	0.123591
Phosphodiesterase.Inhibitors	Cancer_stomach	-2.63e-05	0.154943	0.0699014	0.0867218	0	0.112473
Phosphodiesterase.Inhibitors	Cancer_thyroid	0.0451081	0.270255	0.153312	0.000656223	0	0.00114646
Phosphodiesterase.Inhibitors	Cancer_upper_aerodigestive_tract	0.191108	0.513672	0.352778	7.97e-06	0	1.66e-05
Phosphodiesterase.Inhibitors	Cancer_urinary_tract	-0.21866	-0.0751377	-0.145566	1.4e-06	0	3.09e-06
Phosphodiesterase.Inhibitors	Diabetes	-0.00967688	0.0400765	2.92e-05	0.57795	0	0.621924
Phosphodiesterase.Inhibitors	Mental Disorder	0.0896614	0.140453	0.116111	3.73e-26	0	2.05e-25
Phosphodiesterase.Inhibitors	Neurological	-0.0451775	0.0111411	-0.00286633	0.423902	0	0.473749
Adrenergic.Uptake.Inhibitors	Cancer_autonomic_ganglia	-0.289614	-0.000888246	-0.152126	0.026219	0	0.0374377
Adrenergic.Uptake.Inhibitors	Cancer_bone	-0.198111	-0.0381182	-0.118263	0.00431752	0	0.00683894
Adrenergic.Uptake.Inhibitors	Cancer_breast	-0.164399	-0.0171339	-0.0926777	0.012573	0	0.0188595
Adrenergic.Uptake.Inhibitors	Cancer_endometrium	-0.137242	0.149015	0.0111137	0.884338	0	0.898696
Adrenergic.Uptake.Inhibitors	Cancer_haematopoietic_and_lymphoid_tissue	-0.183455	-0.10445	-0.143466	4.15e-16	0	1.66e-15
Adrenergic.Uptake.Inhibitors	Cancer_kidney	-0.329906	-0.100909	-0.219244	0.000107848	0	0.000203694
Adrenergic.Uptake.Inhibitors	Cancer_large_intestine	-0.254704	-0.0892664	-0.169652	2.52e-06	0	5.44e-06
Adrenergic.Uptake.Inhibitors	Cancer_liver	-0.281761	-5.45e-06	-0.11216	0.0126128	0	0.0188953
Adrenergic.Uptake.Inhibitors	Cancer_lung	-0.21295	-0.047153	-0.13044	0.00293235	0	0.00477209
Adrenergic.Uptake.Inhibitors	Cancer_oesophagus	-0.0505794	0.324373	0.100725	0.242434	0	0.289127
Adrenergic.Uptake.Inhibitors	Cancer_ovary	-0.415996	-0.181991	-0.296416	6.43e-07	0	1.46e-06
Adrenergic.Uptake.Inhibitors	Cancer_pancreas	-0.238501	-0.0193173	-0.127432	0.0209521	0	0.0304293
Adrenergic.Uptake.Inhibitors	Cancer_pleura	-0.583792	-0.0487917	-0.320111	0.0153227	0	0.0227258
Adrenergic.Uptake.Inhibitors	Cancer_skin	-0.154321	-0.0132836	-0.0822703	0.00129035	0	0.00219618
Adrenergic.Uptake.Inhibitors	Cancer_soft_tissue	0.248315	1.18244	0.779436	0.00880017	0	0.0134378
Adrenergic.Uptake.Inhibitors	Cancer_stomach	-0.0793226	0.137186	0.0165809	0.627301	0	0.667174
Adrenergic.Uptake.Inhibitors	Cancer_thyroid	-0.135347	0.0604182	-0.0122767	0.506528	0	0.554102
Adrenergic.Uptake.Inhibitors	Cancer_upper_aerodigestive_tract	-0.348808	0.0822661	-0.119287	0.245119	0	0.291785
Adrenergic.Uptake.Inhibitors	Cancer_urinary_tract	-0.194488	-0.0235351	-0.113608	0.00291576	0	0.00475161
Adrenergic.Uptake.Inhibitors	Diabetes	-0.216105	-0.103751	-0.157944	5.19e-10	0	1.43e-09
Adrenergic.Uptake.Inhibitors	Mental Disorder	0.923047	1.04071	0.982677	0	0.8	0
Adrenergic.Uptake.Inhibitors	Neurological	0.485248	0.627268	0.553303	1.57e-65	0	2.24e-64
Cytochrome.P.450.Enzyme.Inhibitors	Cancer_autonomic_ganglia	0.0509075	0.237147	0.14464	0.000253811	0	0.000461758
Cytochrome.P.450.Enzyme.Inhibitors	Cancer_bone	0.148569	0.254204	0.198042	4.64e-15	0	1.75e-14
Cytochrome.P.450.Enzyme.Inhibitors	Cancer_breast	0.136114	0.234234	0.183946	2.3e-15	0	8.86e-15
Cytochrome.P.450.Enzyme.Inhibitors	Cancer_endometrium	0.00384368	0.151842	0.0817095	0.0318992	0	0.0448476
Cytochrome.P.450.Enzyme.Inhibitors	Cancer_haematopoietic_and_lymphoid_tissue	0.00792575	0.0548681	0.0304608	7.95e-07	0	1.8e-06
Cytochrome.P.450.Enzyme.Inhibitors	Cancer_kidney	0.106964	0.26598	0.183115	1.43e-08	0	3.61e-08
Cytochrome.P.450.Enzyme.Inhibitors	Cancer_large_intestine	-1.49e-05	0.0273835	5.78e-05	0.526388	0	0.573715
Cytochrome.P.450.Enzyme.Inhibitors	Cancer_liver	-0.00669394	4.69e-05	-7.98e-06	0.746097	0	0.77615
Cytochrome.P.450.Enzyme.Inhibitors	Cancer_lung	-2.11e-06	0.0901352	0.0380229	0.0600384	0	0.080685
Cytochrome.P.450.Enzyme.Inhibitors	Cancer_oesophagus	3.81e-05	0.188955	0.0694781	0.0307697	0	0.0435172
Cytochrome.P.450.Enzyme.Inhibitors	Cancer_ovary	-0.0946465	0.0402224	-0.0132336	0.552702	0	0.598551
Cytochrome.P.450.Enzyme.Inhibitors	Cancer_pancreas	0.0289231	0.183064	0.103536	0.00421124	0	0.0066974
Cytochrome.P.450.Enzyme.Inhibitors	Cancer_pleura	-0.0850051	0.27716	0.0649578	0.445486	0	0.495077
Cytochrome.P.450.Enzyme.Inhibitors	Cancer_skin	-8.12e-06	0.0102286	2.37e-05	0.601731	0	0.643435
Cytochrome.P.450.Enzyme.Inhibitors	Cancer_soft_tissue	0.462082	1.30873	0.855174	6.3e-05	0	0.00012203
Cytochrome.P.450.Enzyme.Inhibitors	Cancer_stomach	0.267805	0.436219	0.347248	2.13e-17	0	9.02e-17
Cytochrome.P.450.Enzyme.Inhibitors	Cancer_thyroid	0.114561	0.315645	0.209505	1.64e-07	0	3.86e-07
Cytochrome.P.450.Enzyme.Inhibitors	Cancer_upper_aerodigestive_tract	0.127131	0.412522	0.269727	4.42e-05	0	8.63e-05
Cytochrome.P.450.Enzyme.Inhibitors	Cancer_urinary_tract	0.000533131	0.117227	0.0604008	0.00154018	0	0.00261018
Cytochrome.P.450.Enzyme.Inhibitors	Diabetes	-3.89e-05	0.0185849	7.77e-06	0.283774	0	0.335113
Cytochrome.P.450.Enzyme.Inhibitors	Mental Disorder	0.129173	0.16564	0.147545	1.71e-69	0.121212	2.51e-68
Cytochrome.P.450.Enzyme.Inhibitors	Neurological	0.0620809	0.128079	0.0951109	1.45e-11	0.030303	4.44e-11
Histamine.Antagonists	Cancer_autonomic_ganglia	-0.21762	-0.0771345	-0.142364	6.63e-06	0	1.38e-05
Histamine.Antagonists	Cancer_bone	-0.302052	-0.20846	-0.253126	1.4e-30	0	8.61e-30
Histamine.Antagonists	Cancer_breast	-0.169637	-0.100552	-0.135185	6.48e-15	0	2.42e-14
Histamine.Antagonists	Cancer_endometrium	-0.248326	-0.11922	-0.186809	5.19e-08	0	1.25e-07
Histamine.Antagonists	Cancer_haematopoietic_and_lymphoid_tissue	-0.147314	-0.106243	-0.126556	1.21e-44	0	1.09e-43
Histamine.Antagonists	Cancer_kidney	-0.134142	-0.0158148	-0.0788762	0.00356074	0	0.00572416
Histamine.Antagonists	Cancer_large_intestine	-0.192689	-0.102973	-0.14725	4.39e-16	0	1.75e-15
Histamine.Antagonists	Cancer_liver	-0.0237748	2.61e-05	-3.67e-05	0.373914	0	0.428883
Histamine.Antagonists	Cancer_lung	-0.219859	-0.135691	-0.178793	3.43e-18	0	1.48e-17
Histamine.Antagonists	Cancer_oesophagus	-6.34e-05	0.156946	0.0365476	0.187255	0	0.226767
Histamine.Antagonists	Cancer_ovary	-0.527875	-0.404236	-0.465686	5.85e-55	0	6.75e-54
Histamine.Antagonists	Cancer_pancreas	-0.344948	-0.209262	-0.27089	2.14e-18	0	9.34e-18
Histamine.Antagonists	Cancer_pleura	-0.147783	0.143609	-0.000452662	0.967222	0	0.969671
Histamine.Antagonists	Cancer_skin	-0.164312	-0.106714	-0.137757	1.21e-21	0	6.02e-21
Histamine.Antagonists	Cancer_soft_tissue	0.376046	0.7373	0.585122	1.48e-06	0	3.24e-06
Histamine.Antagonists	Cancer_stomach	-0.0906085	0.0152433	-0.0223866	0.262045	0	0.310999
Histamine.Antagonists	Cancer_thyroid	0.0271316	0.17087	0.0984331	0.000246864	0	0.000451191
Histamine.Antagonists	Cancer_upper_aerodigestive_tract	-0.0118054	0.159653	0.0670419	0.0858309	0	0.111752
Histamine.Antagonists	Cancer_urinary_tract	-0.266362	-0.181372	-0.225487	2.75e-33	0	1.83e-32
Histamine.Antagonists	Diabetes	-0.192403	-0.132101	-0.161781	8.51e-35	0	5.98e-34
Histamine.Antagonists	Mental Disorder	0.300138	0.329145	0.318579	0	0.1	0
Histamine.Antagonists	Neurological	0.107404	0.171784	0.140661	6.4e-24	0.05	3.32e-23
Alpha2.Agonists	Cancer_autonomic_ganglia	-0.209614	-0.00440458	-0.110307	0.0193048	0	0.02814
Alpha2.Agonists	Cancer_bone	-0.148395	-0.025114	-0.0850402	0.00474894	0	0.00743312
Alpha2.Agonists	Cancer_breast	-0.0944084	0.0050897	-0.0412479	0.10329	0	0.132229
Alpha2.Agonists	Cancer_endometrium	-0.00995813	0.195991	0.0920005	0.0828837	0	0.108204
Alpha2.Agonists	Cancer_haematopoietic_and_lymphoid_tissue	-0.179302	-0.118128	-0.147445	5.88e-28	0	3.37e-27
Alpha2.Agonists	Cancer_kidney	-0.149337	3.97e-05	-0.065377	0.0778421	0	0.102297
Alpha2.Agonists	Cancer_large_intestine	-0.0389041	0.0380348	-3.57e-06	0.995226	0	0.995226
Alpha2.Agonists	Cancer_liver	-0.248773	-3.07e-05	-0.103078	0.00626564	0	0.00966699
Alpha2.Agonists	Cancer_lung	-0.0329679	0.0790596	0.0218873	0.418157	0	0.468431
Alpha2.Agonists	Cancer_oesophagus	2.93e-05	0.297387	0.137901	0.0327313	0	0.0458548
Alpha2.Agonists	Cancer_ovary	-0.269254	-0.102862	-0.184058	4.09e-06	0	8.71e-06
Alpha2.Agonists	Cancer_pancreas	-0.141784	0.0252916	-0.0547482	0.182015	0	0.220872
Alpha2.Agonists	Cancer_pleura	-0.44862	0.0610928	-0.158458	0.203955	0	0.245242
Alpha2.Agonists	Cancer_skin	-0.185974	-0.0837249	-0.13291	2.45e-10	0	6.91e-10
Alpha2.Agonists	Cancer_soft_tissue	0.397583	1.26103	0.829047	0.000547878	0	0.00096713
Alpha2.Agonists	Cancer_stomach	0.209987	0.400774	0.312557	8.55e-10	0	2.33e-09
Alpha2.Agonists	Cancer_thyroid	-2.37e-06	0.180174	0.0658157	0.0863243	0	0.11208
Alpha2.Agonists	Cancer_upper_aerodigestive_tract	-0.24385	0.0590204	-0.0922891	0.235254	0	0.280886
Alpha2.Agonists	Cancer_urinary_tract	-0.252215	-0.115976	-0.187854	2.6e-09	0	6.92e-09
Alpha2.Agonists	Diabetes	0.0312351	0.126046	0.0776638	4.34e-05	0.03125	8.5e-05
Alpha2.Agonists	Mental Disorder	0.588991	0.659901	0.623192	0	0.25	0
Alpha2.Agonists	Neurological	0.291781	0.381676	0.329476	5.77e-45	0.1875	5.23e-44
Cholinesterase.Inhibitors	Cancer_autonomic_ganglia	-0.184911	0.0159612	-0.0709017	0.138545	0	0.173436
Cholinesterase.Inhibitors	Cancer_bone	-0.0347311	0.0832759	0.0237817	0.407206	0	0.458542
Cholinesterase.Inhibitors	Cancer_breast	-0.102547	0.00558756	-0.0455132	0.0902648	0	0.116941
Cholinesterase.Inhibitors	Cancer_endometrium	-0.000546545	0.203359	0.104743	0.0511584	0	0.0693001
Cholinesterase.Inhibitors	Cancer_haematopoietic_and_lymphoid_tissue	-0.219468	-0.155734	-0.187745	3.28e-37	0	2.48e-36
Cholinesterase.Inhibitors	Cancer_kidney	-0.138068	0.0209953	-0.0498328	0.185563	0	0.224948
Cholinesterase.Inhibitors	Cancer_large_intestine	-0.189708	-0.061606	-0.126269	7.71e-06	0	1.6e-05
Cholinesterase.Inhibitors	Cancer_liver	-0.137229	0.00387845	-1.16e-05	0.335522	0	0.390401
Cholinesterase.Inhibitors	Cancer_lung	-0.0539743	0.0686212	0.00690939	0.827632	0	0.849847
Cholinesterase.Inhibitors	Cancer_oesophagus	-0.217598	0.0851167	-0.0342883	0.466416	0	0.515924
Cholinesterase.Inhibitors	Cancer_ovary	-0.127803	0.0495011	-0.0386681	0.395983	0	0.448881
Cholinesterase.Inhibitors	Cancer_pancreas	-0.120176	0.0516193	-0.0343033	0.432953	0	0.482956
Cholinesterase.Inhibitors	Cancer_pleura	-0.520801	-0.0151005	-0.26817	0.0339829	0	0.0474403
Cholinesterase.Inhibitors	Cancer_skin	-0.147928	-0.0342439	-0.0909013	9.53e-05	0	0.000180511
Cholinesterase.Inhibitors	Cancer_soft_tissue	0.0903232	0.931243	0.515738	0.0163534	0	0.024134
Cholinesterase.Inhibitors	Cancer_stomach	-0.0433063	0.134497	0.037323	0.379571	0	0.433587
Cholinesterase.Inhibitors	Cancer_thyroid	-0.0755147	0.0918825	1.2e-06	0.885083	0	0.898696
Cholinesterase.Inhibitors	Cancer_upper_aerodigestive_tract	-0.143184	0.162288	0.00932147	0.919988	0	0.927011
Cholinesterase.Inhibitors	Cancer_urinary_tract	-0.148495	-0.0135802	-0.0798388	0.00537044	0	0.00836183
Cholinesterase.Inhibitors	Diabetes	0.0308345	0.124708	0.0762882	0.00021944	0.047619	0.000404177
Cholinesterase.Inhibitors	Mental Disorder	0.339843	0.39794	0.368578	4.37e-172	0.238095	1.57e-170
Cholinesterase.Inhibitors	Neurological	0.303135	0.398941	0.344977	2.39e-44	0.190476	2.12e-43
Neurotransmitter.Uptake.Inhibitors	Cancer_autonomic_ganglia	-0.201754	-0.0291377	-0.118451	0.00214523	0	0.00357438
Neurotransmitter.Uptake.Inhibitors	Cancer_bone	-0.208754	-0.111768	-0.160937	6.52e-10	0	1.79e-09
Neurotransmitter.Uptake.Inhibitors	Cancer_breast	-0.13372	-0.0422277	-0.0879271	6.85e-05	0	0.000131806
Neurotransmitter.Uptake.Inhibitors	Cancer_endometrium	-0.0549885	0.106832	0.0219361	0.526038	0	0.573715
Neurotransmitter.Uptake.Inhibitors	Cancer_haematopoietic_and_lymphoid_tissue	-0.184226	-0.135269	-0.158849	3.59e-48	0	3.58e-47
Neurotransmitter.Uptake.Inhibitors	Cancer_kidney	-0.175585	-0.0299289	-0.105362	0.00164567	0	0.00277313
Neurotransmitter.Uptake.Inhibitors	Cancer_large_intestine	-0.165016	-0.0654464	-0.116631	4.06e-08	0	9.94e-08
Neurotransmitter.Uptake.Inhibitors	Cancer_liver	-0.170135	-2.39e-05	-0.0673073	0.00171016	0	0.00287365
Neurotransmitter.Uptake.Inhibitors	Cancer_lung	-0.169661	-0.069752	-0.119105	4.41e-06	0	9.33e-06
Neurotransmitter.Uptake.Inhibitors	Cancer_oesophagus	-0.0490476	0.145741	0.00827156	0.501208	0	0.549802
Neurotransmitter.Uptake.Inhibitors	Cancer_ovary	-0.364382	-0.216473	-0.284969	1.43e-16	0	5.78e-16
Neurotransmitter.Uptake.Inhibitors	Cancer_pancreas	-0.184386	-0.0465015	-0.11356	0.00114482	0	0.00195691
Neurotransmitter.Uptake.Inhibitors	Cancer_pleura	-0.491748	-0.124295	-0.29604	0.000457726	0	0.000812824
Neurotransmitter.Uptake.Inhibitors	Cancer_skin	-0.11449	-0.0290902	-0.0709293	1.66e-06	0	3.63e-06
Neurotransmitter.Uptake.Inhibitors	Cancer_soft_tissue	0.448841	1.09244	0.784841	7.52e-05	0	0.000144295
Neurotransmitter.Uptake.Inhibitors	Cancer_stomach	-0.0331901	0.0904297	0.0166286	0.441679	0	0.491306
Neurotransmitter.Uptake.Inhibitors	Cancer_thyroid	-0.0621403	0.0480897	-1.66e-05	0.846342	0	0.867517
Neurotransmitter.Uptake.Inhibitors	Cancer_upper_aerodigestive_tract	-0.233756	-0.00019344	-0.115958	0.0484875	0	0.0659127
Neurotransmitter.Uptake.Inhibitors	Cancer_urinary_tract	-0.154404	-0.0503558	-0.102659	2.63e-06	0	5.65e-06
Neurotransmitter.Uptake.Inhibitors	Diabetes	-0.187225	-0.118673	-0.152475	1.14e-22	0	5.73e-22
Neurotransmitter.Uptake.Inhibitors	Mental Disorder	0.693479	0.758478	0.725937	0	0.822222	0
Neurotransmitter.Uptake.Inhibitors	Neurological	0.482018	0.568375	0.52546	9.67e-145	0.0222222	3.02e-143
Serine.Proteinase.Inhibitors	Cancer_autonomic_ganglia	-0.34149	-0.0560583	-0.20801	0.0022594	0	0.00373839
Serine.Proteinase.Inhibitors	Cancer_bone	-0.192458	-0.00613644	-0.0985263	0.0243112	0	0.0348813
Serine.Proteinase.Inhibitors	Cancer_breast	-0.180203	-0.0228241	-0.100143	0.00476421	0	0.00744721
Serine.Proteinase.Inhibitors	Cancer_endometrium	-0.420171	-0.15606	-0.291887	2.13e-05	0	4.26e-05
Serine.Proteinase.Inhibitors	Cancer_haematopoietic_and_lymphoid_tissue	-0.145726	-0.0578862	-0.10324	1.9e-08	0	4.77e-08
Serine.Proteinase.Inhibitors	Cancer_kidney	0.12183	0.392606	0.265933	0.000120924	0	0.000227666
Serine.Proteinase.Inhibitors	Cancer_large_intestine	-0.216838	-0.0302444	-0.122965	0.00185485	0	0.00310799
Serine.Proteinase.Inhibitors	Cancer_liver	-0.0135436	0.237328	2.46e-05	0.419905	0	0.469725
Serine.Proteinase.Inhibitors	Cancer_lung	-0.304194	-0.123177	-0.217124	2.42e-06	0	5.24e-06
Serine.Proteinase.Inhibitors	Cancer_oesophagus	0.162448	0.577016	0.342644	0.000185946	0	0.000345163
Serine.Proteinase.Inhibitors	Cancer_ovary	-0.221709	4.35e-05	-0.0931157	0.0779899	0	0.102378
Serine.Proteinase.Inhibitors	Cancer_pancreas	-0.260757	-0.0116403	-0.130136	0.022757	0	0.0328099
Serine.Proteinase.Inhibitors	Cancer_pleura	-0.247565	0.226885	-3.51e-06	0.994201	0	0.995038
Serine.Proteinase.Inhibitors	Cancer_skin	-0.22543	-0.0795206	-0.151176	7.09e-07	0	1.61e-06
Serine.Proteinase.Inhibitors	Cancer_soft_tissue	0.651981	1.59667	1.16555	4.06e-05	0	7.97e-05
Serine.Proteinase.Inhibitors	Cancer_stomach	-0.0765857	0.167251	0.0306208	0.521526	0	0.569461
Serine.Proteinase.Inhibitors	Cancer_thyroid	0.0904345	0.3986	0.255703	0.000873959	0	0.0015135
Serine.Proteinase.Inhibitors	Cancer_upper_aerodigestive_tract	-0.445539	-0.0205237	-0.248571	0.0296188	0	0.0421119
Serine.Proteinase.Inhibitors	Cancer_urinary_tract	-0.213891	-0.0114786	-0.104911	0.00561428	0	0.00871865
Serine.Proteinase.Inhibitors	Diabetes	-0.0114782	0.0633894	0.0138115	0.331075	0	0.386363
Serine.Proteinase.Inhibitors	Mental Disorder	0.0350814	0.0956609	0.065298	4.74e-08	0	1.15e-07
Serine.Proteinase.Inhibitors	Neurological	-0.0668755	0.00838587	-0.0140194	0.265269	0	0.314197
Cholinergic.Antagonists	Cancer_autonomic_ganglia	-0.474243	-0.307942	-0.391893	2.22e-20	0	1.07e-19
Cholinergic.Antagonists	Cancer_bone	-0.567533	-0.473369	-0.521236	5.63e-97	0	1.1e-95
Cholinergic.Antagonists	Cancer_breast	-0.438198	-0.342366	-0.38962	5.29e-60	0	6.83e-59
Cholinergic.Antagonists	Cancer_endometrium	-0.167154	0.00418288	-0.0828131	0.0643625	0	0.0858167
Cholinergic.Antagonists	Cancer_haematopoietic_and_lymphoid_tissue	-0.31929	-0.265821	-0.292765	2.98e-127	0	8.24e-126
Cholinergic.Antagonists	Cancer_kidney	-0.471015	-0.322337	-0.394337	2.1e-29	0	1.24e-28
Cholinergic.Antagonists	Cancer_large_intestine	-0.215853	-0.11975	-0.167354	7.28e-15	0	2.69e-14
Cholinergic.Antagonists	Cancer_liver	-0.0691137	5.42e-05	-1.17e-05	0.380078	0	0.433748
Cholinergic.Antagonists	Cancer_lung	-0.373489	-0.283402	-0.327452	4.42e-42	0	3.67e-41
Cholinergic.Antagonists	Cancer_oesophagus	-0.232916	-0.0224041	-0.126594	0.00229058	0	0.00378471
Cholinergic.Antagonists	Cancer_ovary	-0.348008	-0.211055	-0.277715	7.48e-16	0	2.94e-15
Cholinergic.Antagonists	Cancer_pancreas	-0.46502	-0.323106	-0.395323	1.33e-26	0	7.51e-26
Cholinergic.Antagonists	Cancer_pleura	-0.218805	0.0863313	-0.0757858	0.367576	0	0.422321
Cholinergic.Antagonists	Cancer_skin	-0.277115	-0.188839	-0.234787	3.25e-33	0	2.16e-32
Cholinergic.Antagonists	Cancer_soft_tissue	-1.00748	-0.50274	-0.7568	3.02e-07	0	6.95e-07
Cholinergic.Antagonists	Cancer_stomach	-0.482467	-0.336624	-0.408548	1.53e-30	0	9.38e-30
Cholinergic.Antagonists	Cancer_thyroid	-0.22103	-0.0685199	-0.145801	1.99e-05	0	3.98e-05
Cholinergic.Antagonists	Cancer_upper_aerodigestive_tract	-0.671251	-0.429694	-0.555628	1.46e-20	0	7.06e-20
Cholinergic.Antagonists	Cancer_urinary_tract	-0.409563	-0.307746	-0.353701	1.34e-47	0	1.3e-46
Cholinergic.Antagonists	Diabetes	-0.234253	-0.163883	-0.198435	1.18e-33	0	7.99e-33
Cholinergic.Antagonists	Mental Disorder	0.368694	0.414918	0.392166	0	0.047619	0
Cholinergic.Antagonists	Neurological	0.411347	0.502406	0.456779	9.68e-105	0.214286	2.13e-103
Enzyme.Inhibitors	Cancer_autonomic_ganglia	4.99e-05	0.0504909	0.022921	0.000141837	0.00837989	0.000264942
Enzyme.Inhibitors	Cancer_bone	0.103122	0.135174	0.118801	1.02e-51	0.0195531	1.1e-50
Enzyme.Inhibitors	Cancer_breast	0.187467	0.221244	0.203359	1.39e-151	0.0307263	4.47e-150
Enzyme.Inhibitors	Cancer_endometrium	-0.0113302	0.0279733	0.00426139	0.488707	0.00558659	0.538575
Enzyme.Inhibitors	Cancer_haematopoietic_and_lymphoid_tissue	0.0234218	0.0392914	0.0311326	5.29e-57	0.0670391	6.55e-56
Enzyme.Inhibitors	Cancer_kidney	0.243468	0.296701	0.26965	5.3e-121	0.00558659	1.34e-119
Enzyme.Inhibitors	Cancer_large_intestine	0.022101	0.0525395	0.0367094	1.54e-22	0.0111732	7.7e-22
Enzyme.Inhibitors	Cancer_liver	-5.23e-05	5.91e-05	6.13e-05	0.219728	0	0.263141
Enzyme.Inhibitors	Cancer_lung	0.0341462	0.0741119	0.0543185	2.49e-12	0.0363128	7.97e-12
Enzyme.Inhibitors	Cancer_oesophagus	0.126638	0.231082	0.179216	6.9e-26	0.0027933	3.74e-25
Enzyme.Inhibitors	Cancer_ovary	-0.0463181	-0.0021241	-0.023013	0.00379223	0.0139665	0.00607166
Enzyme.Inhibitors	Cancer_pancreas	0.0561438	0.103763	0.0807341	1.82e-13	0.00837989	6.09e-13
Enzyme.Inhibitors	Cancer_pleura	NA	NA	NA	NA	NA	NA
Enzyme.Inhibitors	Cancer_skin	3.82e-05	3.23e-05	3.13e-05	0.00333235	0.0139665	0.00538616
Enzyme.Inhibitors	Cancer_soft_tissue	NA	NA	NA	NA	NA	NA
Enzyme.Inhibitors	Cancer_stomach	0.261495	0.315307	0.287818	3.14e-125	0.00837989	8.1e-124
Enzyme.Inhibitors	Cancer_thyroid	0.0781781	0.138287	0.107586	2e-26	0.00558659	1.1e-25
Enzyme.Inhibitors	Cancer_upper_aerodigestive_tract	0.111659	0.230991	0.169829	3.95e-11	0.0111732	1.16e-10
Enzyme.Inhibitors	Cancer_urinary_tract	3.19e-07	0.0292886	0.0144495	1.14e-08	0.0139665	2.9e-08
Enzyme.Inhibitors	Diabetes	0.00867525	0.0289129	0.0189377	3.69e-21	0.027933	1.82e-20
Enzyme.Inhibitors	Mental Disorder	0.0360129	0.0471776	0.0415934	2.01e-112	0.0586592	4.69e-111
Enzyme.Inhibitors	Neurological	-0.0131509	-4.46e-06	-0.00329905	1.86e-05	0.0307263	3.74e-05
